# Supplementary material for: Identification of key signaling pathways and hub genes related to immune infiltration in Kawasaki disease with resistance to intravenous immunoglobulin based on weighted gene co-expression network analysis
Source: Front Mol Biosci. 2023 May 30;10:1182512. doi: 10.3389/fmolb.2023.1182512 (PMC10267737; doi:10.3389/fmolb.2023.1182512)
Supplement: Supplementary file 1 [file DataSheet2.ZIP]

Archive with 5 entries (5 files):
- Supplementary Materials/Supplementary Table 1.xlsx
- Supplementary Materials/Supplementary Table 2.xlsx
- Supplementary Materials/Supplementary Table 3.xlsx
- Supplementary Materials/Supplementary Table 4.xlsx
- Supplementary Materials/Supplementary Table Legends.pdf
