# Supplementary material for: Identification of key signaling pathways and hub genes related to immune infiltration in Kawasaki disease with resistance to intravenous immunoglobulin based on weighted gene co-expression network analysis
Source: Front Mol Biosci. 2023 May 30;10:1182512. doi: 10.3389/fmolb.2023.1182512 (PMC10267737; doi:10.3389/fmolb.2023.1182512)
Supplement: Supplementary file 1 [file DataSheet2.ZIP › Supplementary Materials/Supplementary Table 1.xlsx]

## Sheet: All_DEGs
HEMGN
PI3
ALPL
FOLR3
CYP1B1
FECH
KREMEN1
KCNJ15
BPGM
VNN1
NAMPT
PROK2
DNAJC6
IL1R2
LILRA5
BCL6
TNFRSF10C
GPR97
PITHD1
SLC11A1
MGAM
ACSL6
SOX6
DGAT2
ABCA1
FAM20A
LY96
ST3GAL4-AS1
LIMK2
FPR2
ADM
THBD
AQP9
SOCS3
LOC731424
ACSL1
TDRD9
SLC2A14 /// SLC2A3
LRG1
LRRN3
FCAR
LRRC4
HCAR3
SIGLEC10
MACROD2
MMP25
SIGLEC5
LINC01000
PPP1R3B
NAIP
WDFY3
FCGR1A /// FCGR1B /// FCGR1C
TSPAN7
LOC100134822
PYGL
NOG
KRT23
KAZN
GYPE
LILRA2
TLR8
TBCEL
ZNF23
MRVI1
GPR27
HPSE
ZNF467
CTB-167B5.2
E2F2
BCL2A1
CREB5 /// LOC401317
KCNJ2
LOC254896 /// TNFRSF10C
LILRA6
DYSF
CSF3R
CR1
FCGR1B
LINC01000 /// LINC01001 /// LINC01002 /// LOC100132062 /// LOC100133182 /// LOC100133331 /// LOC101929819 /// LOC729737
MAP7
SIGLEC9
MIR6787 /// SLC16A3
SLC2A3
NMT2
SBNO2
GK
PADI2
JHDM1D-AS1
GALNT14
G0S2
IL1B
MXD1
NQO2
OSM
HSPA6
SIPA1L2
AIM2
DDI2 /// RSC1A1
TGFA
CEACAM3
PSMF1
PRDX2
LOC100506119
SPECC1
FFAR2
RNF14
GLT1D1
AGT
CXCR1
RFX2
CNPY2
NCF4
TLR5
FUT7
PILRA
LILRB3
FOS
FAM129A
BASP1
FLOT1
CST7
FCGR2C
KLHL14
RNF24
HK3
FOSL2
CASP5
SHKBP1
FCGR3A /// FCGR3B
KIF13A
LOC102724611
LSMEM1
RP11-295G20.2
AGTRAP
C5AR1
STX3
AGPAT9
FAM46C
CAMK2D
SDC3
CREB5
PLXNC1
EGLN1
USP12
TECPR2
PGS1
RPIA
DUSP1
NPL
SIRPA
FRAT2
CXCR2
ITGAX
NADK
PLAUR
CMTM2
ARHGAP8 /// PRR5-ARHGAP8
HCK
SMARCD3
DPCD
ETS2
PANX2
NFIL3
CHI3L2
ZDHHC18
LAMP2
DENND3
LOC100506459
BMP2K
HMBS
MCTP2
LTB4R
TP53I11
TCP11L2
ZNF438
FCGR2A
TFDP2
MAPK14
PLBD1
RBM3
VMP1
AP5B1
KDM6B
PICALM
TIMP2
PRKCD
F5
TNFRSF1A
GATA3
SIGLEC7
MFHAS1
CSF2RA
DZIP3
SLC43A2
TLR2
ALOX5
SFRP2
LOC100129518 /// SOD2
LOC100131170
QPCT
ROPN1L
CPD
JUNB
CDCA7
CPQ
STARD10
AVIL
IGF2R
TTC25
IL7R
SH3GLB1
CD3G
NBEAL2
IL10RB-AS1
GRAMD1A
GK3P
RP11-330O11.3
MAN1C1
TOP2A
KIF1B
TRAK2
UBE2O
EPHA4
SERPINA1
F2RL1
LILRB1
SLC6A6
ZNF516
LILRB2
MBOAT7
CD300A
HELLS
STAP1
BCL6B
RAB11FIP3
TOX
ACCS
ELOVL6
SDHD
EPPK1
LPAR2
LOC101928143 /// LOC101930388 /// NUMB
PTAFR
NREP
FPR1
CSF2RB

## Sheet: Upregulated_DEGs
TNFRSF10C
ABCA1
NAMPT
KCNJ15
FCGR2C
TLR8
KCNJ2
AQP9
LILRA6
SBNO2
CPD
LRRC4
FAM20A
CYP1B1
VMP1
LOC254896 /// TNFRSF10C
IL1B
FCGR2A
LOC100506119
OSM
LY96
SLC2A14 /// SLC2A3
CSF2RB
PLXNC1
TNFRSF1A
LIMK2
ITGAX
ZDHHC18
ZNF438
BCL6
CEACAM3
HSPA6
SIGLEC9
PPP1R3B
CPQ
SIGLEC5
LILRB3
KREMEN1
LILRA2
DUSP1
FCAR
WDFY3
FPR2
MIR6787 /// SLC16A3
NBEAL2
ADM
GK
FPR1
PGS1
PROK2
LAMP2
RP11-330O11.3
HCAR3
JUNB
SLC2A3
PILRA
ACSL1
ZNF467
MMP25
LPAR2
FOSL2
FFAR2
NADK
CNPY2
LILRB1
KAZN
FRAT2
SOCS3
CD300A
FOS
DGAT2
ALPL
SH3GLB1
G0S2
PRKCD
PTAFR
CXCR1
FCGR3A /// FCGR3B
TP53I11
PI3
STARD10
MGAM
AP5B1
CREB5 /// LOC401317
PICALM
IGF2R
ETS2
SIGLEC7
MRVI1
LOC100506459
KIF13A
SLC11A1
RNF24
TLR2
FUT7
LILRB2
LINC01000
TECPR2
FAM129A
C5AR1
GRAMD1A
PADI2
NQO2
SMARCD3
LOC100131170
PLAUR
SDC3
FLOT1
CTB-167B5.2
TDRD9
HCK
LOC100129518 /// SOD2
DENND3
CREB5
GLT1D1
CSF2RA
CASP5
CMTM2
BCL6B
CXCR2
MAPK14
LRG1
VNN1
SLC43A2
BASP1
MCTP2
F5
RFX2
TGFA
ALOX5
SERPINA1
SIPA1L2
SIGLEC10
SHKBP1
LILRA5
IL10RB-AS1
MXD1
NCF4
GPR97
LSMEM1
LTB4R
CSF3R
HK3
AGT
PYGL
GALNT14
HPSE
NPL
STX3
AGTRAP
LINC01000 /// LINC01001 /// LINC01002 /// LOC100132062 /// LOC100133182 /// LOC100133331 /// LOC101929819 /// LOC729737
EGLN1
ROPN1L
KIF1B
FCGR1B
NFIL3
RP11-295G20.2
TLR5
IL1R2
KDM6B
PANX2
ST3GAL4-AS1
AVIL
SIRPA
ZNF516
MAP7
AGPAT9
SLC6A6
KRT23
TIMP2
CST7
LOC100134822
THBD
CR1
MBOAT7
GPR27
FCGR1A /// FCGR1B /// FCGR1C
F2RL1
NAIP
LOC101928143 /// LOC101930388 /// NUMB
FOLR3
AIM2
SDHD
BCL2A1
GK3P
DYSF
QPCT
PLBD1
LOC731424

## Sheet: Downregulated_DEGs
MFHAS1
DDI2 /// RSC1A1
HMBS
E2F2
TBCEL
SOX6
ACCS
HEMGN
NMT2
ZNF23
GATA3
ARHGAP8 /// PRR5-ARHGAP8
EPPK1
CAMK2D
JHDM1D-AS1
ACSL6
BMP2K
PITHD1
ELOVL6
CD3G
DZIP3
FAM46C
SPECC1
LOC102724611
MACROD2
CHI3L2
IL7R
MAN1C1
USP12
RNF14
GYPE
NOG
PSMF1
NREP
FECH
PRDX2
RPIA
KLHL14
CDCA7
TOX
DPCD
STAP1
TOP2A
HELLS
UBE2O
RBM3
BPGM
TCP11L2
RAB11FIP3
SFRP2
TFDP2
LRRN3
EPHA4
TTC25
TSPAN7
DNAJC6
TRAK2
