# Supplementary material for: Identification of key signaling pathways and hub genes related to immune infiltration in Kawasaki disease with resistance to intravenous immunoglobulin based on weighted gene co-expression network analysis
Source: Front Mol Biosci. 2023 May 30;10:1182512. doi: 10.3389/fmolb.2023.1182512 (PMC10267737; doi:10.3389/fmolb.2023.1182512)
Supplement: Supplementary file 1 [file DataSheet2.ZIP › Supplementary Materials/Supplementary Table 2.xlsx]

## Sheet: Sheet1
DEGs	IGs	Only DEGs	Only IGs	DEGs AND IGs
ABCA1	AZGP1	ABCA1	AZGP1	ADM
ACCS	B2M	ACCS	B2M	AGT
ACSL1	CALR	ACSL1	CALR	AQP9
ACSL6	CANX	ACSL6	CANX	C5AR1
ADM	CD1A	AGPAT9	CD1A	CD3G
AGPAT9	CD1B	AGTRAP	CD1B	CMTM2
AGT	CD1C	AIM2	CD1C	CSF2RA
AGTRAP	CD1D	ALOX5	CD1D	CSF2RB
AIM2	CD1E	ALPL	CD1E	CSF3R
ALOX5	CD4	AP5B1	CD4	CXCR1
ALPL	CD8A	ARHGAP8 /// PRR5-ARHGAP8	CD8A	CXCR2
AP5B1	CD8B	AVIL	CD8B	F2RL1
AQP9	CD74	BASP1	CD74	FOS
ARHGAP8 /// PRR5-ARHGAP8	CREB1	BCL2A1	CREB1	FPR1
AVIL	CTSB	BCL6	CTSB	FPR2
BASP1	CTSE	BCL6B	CTSE	HCK
BCL2A1	CTSL	BMP2K	CTSL	HSPA6
BCL6	CTSS	BPGM	CTSS	IGF2R
BCL6B	FCER1G	CAMK2D	FCER1G	IL1B
BMP2K	FCGRT	CASP5	FCGRT	IL1R2
BPGM	PDIA3	CD300A	PDIA3	IL7R
C5AR1	HFE	CDCA7	HFE	LILRB3
CAMK2D	HLA-A	CEACAM3	HLA-A	LTB4R
CASP5	HLA-B	CHI3L2	HLA-B	MAPK14
CD300A	HLA-C	CNPY2	HLA-C	NAMPT
CD3G	HLA-DMA	CPD	HLA-DMA	OSM
CDCA7	HLA-DMB	CPQ	HLA-DMB	PI3
CEACAM3	HLA-DOA	CR1	HLA-DOA	PLAUR
CHI3L2	HLA-DOB	CREB5	HLA-DOB	PLXNC1
CMTM2	HLA-DPA1	CREB5 /// LOC401317	HLA-DPA1	PRDX2
CNPY2	HLA-DPB1	CST7	HLA-DPB1	PROK2
CPD	HLA-DQA1	CTB-167B5.2	HLA-DQA1	PTAFR
CPQ	HLA-DQA2	CYP1B1	HLA-DQA2	SDC3
CR1	HLA-DQB1	DDI2 /// RSC1A1	HLA-DQB1	SLC11A1
CREB5	HLA-DRA	DENND3	HLA-DRA	SOCS3
CREB5 /// LOC401317	HLA-DRB1	DGAT2	HLA-DRB1	TGFA
CSF2RA	HLA-DRB3	DNAJC6	HLA-DRB3	TLR2
CSF2RB	HLA-DRB4	DPCD	HLA-DRB4	TLR8
CSF3R	HLA-DRB5	DUSP1	HLA-DRB5	TNFRSF10C
CST7	HLA-E	DYSF	HLA-E	TNFRSF1A
CTB-167B5.2	HLA-F	DZIP3	HLA-F
CXCR1	HLA-G	E2F2	HLA-G
CXCR2	HLA-H	EGLN1	HLA-H
CYP1B1	MR1	ELOVL6	MR1
DDI2 /// RSC1A1	HSPA1A	EPHA4	HSPA1A
DENND3	HSPA1B	EPPK1	HSPA1B
DGAT2	HSPA1L	ETS2	HSPA1L
DNAJC6	HSPA2	F5	HSPA2
DPCD	HSPA4	FAM129A	HSPA4
DUSP1	HSPA5	FAM20A	HSPA5
DYSF	HSPA6	FAM46C	HSPA8
DZIP3	HSPA8	FCAR	HSP90AA1
E2F2	HSP90AA1	FCGR1A /// FCGR1B /// FCGR1C	HSP90AB1
EGLN1	HSP90AB1	FCGR1B	ICAM1
ELOVL6	ICAM1	FCGR2A	IFNA1
EPHA4	IFNA1	FCGR2C	IFNA2
EPPK1	IFNA2	FCGR3A /// FCGR3B	IFNA4
ETS2	IFNA4	FECH	IFNA5
F2RL1	IFNA5	FFAR2	IFNA6
F5	IFNA6	FLOT1	IFNA7
FAM129A	IFNA7	FOLR3	IFNA8
FAM20A	IFNA8	FOSL2	IFNA10
FAM46C	IFNA10	FRAT2	IFNA13
FCAR	IFNA13	FUT7	IFNA14
FCGR1A /// FCGR1B /// FCGR1C	IFNA14	G0S2	IFNA16
FCGR1B	IFNA16	GALNT14	IFNA17
FCGR2A	IFNA17	GATA3	IFNA21
FCGR2C	IFNA21	GK	IFNG
FCGR3A /// FCGR3B	IFNG	GK3P	KIR2DL1
FECH	KIR2DL1	GLT1D1	KIR2DL2
FFAR2	KIR2DL2	GPR27	KIR2DL3
FLOT1	KIR2DL3	GPR97	KIR2DL4
FOLR3	KIR2DL4	GRAMD1A	KIR2DS1
FOS	KIR2DS1	GYPE	KIR2DS3
FOSL2	KIR2DS3	HCAR3	KIR2DS4
FPR1	KIR2DS4	HELLS	KIR2DS5
FPR2	KIR2DS5	HEMGN	KIR3DL1
FRAT2	KIR3DL1	HK3	KIR3DL2
FUT7	KIR3DL2	HMBS	KLRC1
G0S2	KLRC1	HPSE	KLRC2
GALNT14	KLRC2	IL10RB-AS1	KLRC3
GATA3	KLRC3	ITGAX	KLRD1
GK	KLRD1	JHDM1D-AS1	LTA
GK3P	LTA	JUNB	CIITA
GLT1D1	CIITA	KAZN	MICA
GPR27	MICA	KCNJ15	MICB
GPR97	MICB	KCNJ2	NFYA
GRAMD1A	NFYA	KDM6B	NFYB
GYPE	NFYB	KIF13A	NFYC
HCAR3	NFYC	KIF1B	LGMN
HCK	LGMN	KLHL14	PSMB8
HELLS	PSMB8	KREMEN1	PSMC1
HEMGN	PSMC1	KRT23	PSMC2
HK3	PSMC2	LAMP2	PSMC3
HMBS	PSMC3	LILRA2	PSMC4
HPSE	PSMC4	LILRA5	PSMC5
HSPA6	PSMC5	LILRA6	PSMC6
IGF2R	PSMC6	LILRB1	PSMD1
IL10RB-AS1	PSMD1	LILRB2	PSMD2
IL1B	PSMD2	LIMK2	PSMD3
IL1R2	PSMD3	LINC01000	PSMD4
IL7R	PSMD4	LINC01000 /// LINC01001 /// LINC01002 /// LOC100132062 /// LOC100133182 /// LOC100133331 /// LOC101929819 /// LOC729737	PSMD5
ITGAX	PSMD5	LOC100129518 /// SOD2	PSMD7
JHDM1D-AS1	PSMD7	LOC100131170	PSMD8
JUNB	PSMD8	LOC100134822	PSMD10
KAZN	PSMD10	LOC100506119	PSMD11
KCNJ15	PSMD11	LOC100506459	PSMD13
KCNJ2	PSMD13	LOC101928143 /// LOC101930388 /// NUMB	PSME1
KDM6B	PSME1	LOC102724611	PSME2
KIF13A	PSME1	LOC254896 /// TNFRSF10C	RELB
KIF1B	PSME2	LOC731424	RFX5
KLHL14	PSME2	LPAR2	RFXAP
KREMEN1	RELB	LRG1	SLC10A2
KRT23	RFX5	LRRC4	TAP1
LAMP2	RFXAP	LRRN3	TAP2
LILRA2	SLC10A2	LSMEM1	TAPBP
LILRA5	TAP1	LY96	THBS1
LILRA6	TAP2	MACROD2	SEM1
LILRB1	TAPBP	MAN1C1	KLRC4
LILRB2	THBS1	MAP7	AP3B1
LILRB3	SEM1	MBOAT7	RFXANK
LIMK2	KLRC4	MCTP2	PSMD6
LINC01000	AP3B1	MFHAS1	PSME3
LINC01000 /// LINC01001 /// LINC01002 /// LOC100132062 /// LOC100133182 /// LOC100133331 /// LOC101929819 /// LOC729737	RFXANK	MGAM	PSMD14
LOC100129518 /// SOD2	PSMD6	MIR6787 /// SLC16A3	CLEC4M
LOC100131170	PSME3	MMP25	IFI30
LOC100134822	PSMD14	MRVI1	PROCR
LOC100506119	CLEC4M	MXD1	ADRM1
LOC100506459	IFI30	NADK	ECPAS
LOC101928143 /// LOC101930388 /// NUMB	PROCR	NAIP	TRPC4AP
LOC102724611	ADRM1	NBEAL2	CD209
LOC254896 /// TNFRSF10C	ECPAS	NCF4	UBXN1
LOC731424	TRPC4AP	NFIL3	ERAP1
LPAR2	CD209	NMT2	TAPBPL
LRG1	UBXN1	NOG	KIR2DL5A
LRRC4	ERAP1	NPL	ERAP2
LRRN3	TAPBPL	NQO2	ULBP3
LSMEM1	KIR2DL5A	NREP	ULBP2
LTB4R	ERAP2	PADI2	ULBP1
LY96	ULBP3	PANX2	KIR3DL3
MACROD2	ULBP2	PGS1	RAET1E
MAN1C1	ULBP1	PICALM	RAET1L
MAP7	KIR3DL3	PILRA	UBR1
MAPK14	RAET1E	PITHD1	RAET1G
MBOAT7	RAET1L	PLBD1	PDIA2
MCTP2	UBR1	PPP1R3B	HAMP
MFHAS1	RAET1G	PRKCD	CAMP
MGAM	PDIA2	PSMF1	DEFB4A
MIR6787 /// SLC16A3	HAMP	PYGL	PPBP
MMP25	PI3	QPCT	REG3G
MRVI1	CAMP	RAB11FIP3	CXCL14
MXD1	DEFB4A	RBM3	CXCL16
NADK	PPBP	RFX2	SLPI
NAIP	REG3G	RNF14	CXCL8
NAMPT	CXCL14	RNF24	CXCL10
NBEAL2	CXCL16	ROPN1L	CXCL9
NCF4	SLPI	RP11-295G20.2	CXCL5
NFIL3	CXCL8	RP11-330O11.3	CXCL11
NMT2	CXCL10	RPIA	CXCL6
NOG	CXCL9	SBNO2	CXCL1
NPL	CXCL5	SDHD	CXCL12
NQO2	CXCL11	SERPINA1	CXCL13
NREP	CXCL6	SFRP2	CXCL2
OSM	CXCL1	SH3GLB1	PF4
PADI2	CXCL12	SHKBP1	XCL1
PANX2	CXCL13	SIGLEC10	CXCL3
PGS1	CXCL2	SIGLEC5	DEFB103B
PI3	PF4	SIGLEC7	CCL13
PICALM	XCL1	SIGLEC9	CCL1
PILRA	CXCL3	SIPA1L2	DEFB1
PITHD1	DEFB103B	SIRPA	CCL8
PLAUR	CCL13	SLC2A14 /// SLC2A3	ELANE
PLBD1	CCL1	SLC2A3	DEFB103A
PLXNC1	DEFB1	SLC43A2	DEFA3
PPP1R3B	CCL8	SLC6A6	DEFA1
PRDX2	ELANE	SMARCD3	TMSB10
PRKCD	DEFB103A	SOX6	DEFA6
PROK2	DEFA3	SPECC1	DEFA5
PSMF1	DEFA1	ST3GAL4-AS1	DEFA4
PTAFR	TMSB10	STAP1	LCN2
PYGL	DEFA6	STARD10	LCN1
QPCT	DEFA5	STX3	COLEC10
RAB11FIP3	DEFA4	TBCEL	BPI
RBM3	LCN2	TCP11L2	S100A9
RFX2	LCN1	TDRD9	S100A8
RNF14	COLEC10	TECPR2	DCD
RNF24	BPI	TFDP2	LCN6
ROPN1L	S100A9	THBD	S100A12
RP11-295G20.2	S100A8	TIMP2	HTN3
RP11-330O11.3	DCD	TLR5	LCN8
RPIA	LCN6	TOP2A	DEFA1B
SBNO2	S100A12	TOX	CCR10
SDC3	HTN3	TP53I11	CELA1
SDHD	LCN8	TRAK2	DEFB106A
SERPINA1	DEFA1B	TSPAN7	PENK
SFRP2	CCR10	TTC25	BPIFC
SH3GLB1	CELA1	UBE2O	MMP12
SHKBP1	DEFB106A	USP12	BPIFB6
SIGLEC10	PENK	VMP1	LEAP2
SIGLEC5	BPIFC	VNN1	SFTPD
SIGLEC7	MMP12	WDFY3	LCN9
SIGLEC9	BPIFB6	ZDHHC18	BPIFB2
SIPA1L2	LEAP2	ZNF23	PTGDS
SIRPA	SFTPD	ZNF438	TMSB4X
SLC11A1	LCN9	ZNF467	PGLYRP1
SLC2A14 /// SLC2A3	BPIFB2	ZNF516	ZC3HAV1
SLC2A3	PTGDS		TMSB15A
SLC43A2	TMSB4X		S100B
SLC6A6	PGLYRP1		S100A13
SMARCD3	ZC3HAV1		S100A6
SOCS3	TMSB15A		DEFB119
SOX6	S100B		DEFB107A
SPECC1	S100A13		DEFB105A
ST3GAL4-AS1	S100A6		SERPIND1
STAP1	DEFB119		DEFB129
STARD10	DEFB107A		DEFB127
STX3	DEFB105A		S100P
TBCEL	SERPIND1		S100A7
TCP11L2	DEFB129		DEFB104A
TDRD9	DEFB127		DEFB126
TECPR2	S100P		DEFB106B
TFDP2	S100A7		DEFB104B
TGFA	DEFB104A		DEFB107B
THBD	DEFB126		PGLYRP3
TIMP2	DEFB106B		PGLYRP2
TLR2	DEFB104B		S100A10
TLR5	DEFB107B		S100A2
TLR8	PGLYRP3		DEFB125
TNFRSF10C	PGLYRP2		DEFB123
TNFRSF1A	S100A10		DEFB105B
TOP2A	S100A2		DEFB132
TOX	DEFB125		BPIFB3
TP53I11	DEFB123		LCN12
TRAK2	DEFB105B		PGLYRP4
TSPAN7	DEFB132		S100A11
TTC25	BPIFB3		S100A5
UBE2O	LCN12		S100A3
USP12	PGLYRP4		S100A1
VMP1	S100A11		DEFB128
VNN1	S100A5		DEFB108B
WDFY3	S100A3		HTN1
ZDHHC18	S100A1		LMBR1L
ZNF23	DEFB128		S100A7A
ZNF438	DEFB108B		DEFB118
ZNF467	HTN1		COLEC12
ZNF516	LMBR1L		TMSB4Y
	S100A7A		DEFB131A
	DEFB118		DEFB134
	COLEC12		DEFB130A
	TMSB4Y		DEFB124
	DEFB131A		DEFB121
	DEFB134		DEFB116
	DEFB130A		DEFB115
	DEFB124		DEFB114
	DEFB121		DEFB113
	DEFB116		DEFB112
	DEFB115		DEFB110
	DEFB114		TMSB15B
	DEFB113		DEFB133
	DEFB112		S100Z
	DEFB110		MAVS
	TMSB15B		TMSB4XP8
	DEFB133		S100A14
	S100Z		LCN10
	MAVS		S100A16
	TMSB4XP8		DEFB136
	S100A14		DEFB135
	LCN10		DEFB117
	S100A16		ZC3HAV1L
	DEFB136		S100A7L2
	DEFB135		MBL3P
	DEFB117		DEFB4B
	DEFB110		BPIFB4
	ZC3HAV1L		IFNAR1
	S100A7L2		AZU1
	MBL3P		DEFB131B
	DEFB4B		DEFA1A3
	BPIFB4		LCN1P1
	IFNAR1		S100G
	AZU1		DEFA7P
	DEFB131B		DEFB130B
	DEFA1A3		DEFB108F
	LCN1P1		DEFB131C
	S100G		TCHHL1
	DEFA7P		TINAGL1
	DEFB130B		IFNGR1
	DEFB108F		SLC22A17
	DEFB131C		WFIKKN1
	TCHHL1		WFDC2
	TINAGL1		IL6
	IFNGR1		UMODL1
	SLC22A17		TGFB1
	WFIKKN1		PF4V1
	WFDC2		MMP9
	IL6		ANOS1
	UMODL1		TLR4
	TGFB1		SPAG11B
	PF4V1		A2M
	MMP9		NFKB1
	ANOS1		APOBEC3G
	TLR4		FABP6
	IFNG		NOD2
	SPAG11B		MBL2
	A2M		SFTPA1
	CTSL		RBP1
	NFKB1		SLC40A1
	APOBEC3G		PLAU
	FABP6		PAEP
	NOD2		HJV
	MBL2		MUC5AC
	SFTPA1		OBP2A
	RBP1		PLTP
	TLR2		MX1
	SLC40A1		DDX58
	PLAU		IFNL1
	IL1B		IRF3
	PAEP		SFTPA2
	HJV		LPA
	MUC5AC		LBP
	CTSS		RBP4
	OBP2A		NOX4
	PLTP		LTF
	MX1		IFNB1
	DDX58		RBP5
	IFNL1		FABP7
	IRF3		FABP5
	SFTPA2		FABP3
	LPA		FABP2
	LBP		FABP4
	RBP4		R3HDML
	SFTPA1		BPIFA3
	NOX4		BPIFB1
	LTF		OASL
	IFNB1		CRABP2
	RBP5		CRABP1
	FABP7		RBP7
	FABP5		DUOX1
	FABP3		OBP2B
	FABP2		RBP2
	FABP4		LCN15
	R3HDML		CETP
	BPIFA3		FABP12
	BPIFB1		FABP9
	OASL		BPIFA1
	CRABP2		LCNL1
	CRABP1		C8G
	RBP7		SPAG11A
	DUOX1		PI15
	OBP2B		NOX1
	RBP2		PMP2
	LCN15		APOD
	CETP		ORM2
	FABP12		ORM1
	FABP9		TNF
	BPIFA1		CTSG
	LCNL1		PRTN3
	C8G		MAPK1
	SPAG11A		PML
	PI15		AEN
	NOX1		CYBB
	PMP2		BPIFA2
	APOD		ISG20
	ORM2		BCL3
	ORM1		ISG20L2
	TNF		NOX5
	CTSG		NOX3
	PRTN3		DUOX2
	MAPK1		TLR3
	PML		TFRC
	AEN		IFIH1
	CYBB		LRP1
	BPIFA2		TRIM5
	ISG20		IDO1
	BCL3		GDF15
	ISG20L2		NEDD4
	NOX5		ADIPOQ
	NOX3		STAT3
	DUOX2		STAT1
	TLR3		IFNL2
	TFRC		SEMG1
	IFIH1		TNFSF10
	LRP1		CCL20
	TRIM5		SOCS1
	IDO1		RNASEL
	GDF15		IRF1
	NEDD4		IL15
	ADIPOQ		APOBEC3F
	STAT3		PLAAT4
	STAT1		CHIT1
	IFNL2		CD40
	SOCS3		TLR7
	SEMG1		PPIA
	TNFSF10		ZYX
	CCL20		NLRX1
	SOCS1		PGC
	RNASEL		VEGFA
	IRF1		IKBKE
	IL15		ISG15
	APOBEC3F		DHX58
	PLAAT4		TNFAIP3
	CHIT1		TFR2
	IFNA1		FCN2
	CD40		MUC4
	TLR7		F2R
	PPIA		ELN
	HFE		IL27
	ZYX		MAPT
	NLRX1		LYZ
	PGC		CCL5
	VEGFA		LEP
	IKBKE		CYLD
	ISG15		KLKB1
	DHX58		CST4
	TNFAIP3		CSRP1
	TFR2		JUN
	FCN2		ITGAV
	MUC4		IRF5
	F2R		CCR6
	ELN		IL12B
	IL27		GNLY
	MAPT		CD81
	LYZ		EIF2AK2
	CCL5		APOM
	LEP		CACYBP
	CYLD		NOD1
	KLKB1		MAPK8
	CST4		MAPK3
	CSRP1		BST2
	MAPK14		BPHL
	JUN		PLA2G2A
	ITGAV		GRN
	IRF5		NEWENTRY
	CCR6		PDGFRA
	IL12B		GNAI1
	TLR8		WNT5A
	GNLY		FURIN
	CD81		ADAR
	EIF2AK2		TYK2
	APOM		NOS2
	CACYBP		TRAF3
	NOD1		TPT1
	MAPK8		TPM2
	MAPK3		NEO1
	BST2		AHNAK
	BPHL		TLR1
	PLA2G2A		TK2
	GRN		MX2
	NEWENTRY		FGF2
	PDGFRA		FGA
	GNAI1		TCF7L2
	WNT5A		TKFC
	FURIN		MSR1
	ADAR		NFKBIZ
	TYK2		LMBR1
	NOS2		EPPIN
	TRAF3		SRC
	TPT1		MPO
	TPM2		ELAVL1
	NEO1		ROBO3
	AHNAK		SP1
	TLR1		SOD1
	TK2		PDF
	PRDX2		DLL4
	MX2		ECD
	FGF2		DMBT1
	FGA		STING1
	TCF7L2		SKIV2L
	F2RL1		SEMG2
	TKFC		DES
	MSR1		DCK
	NFKBIZ		DAXX
	LMBR1		TNFRSF10A
	EPPIN		TNFRSF10B
	SRC		EED
	MPO		CCL4
	ELAVL1		LIMS1
	ROBO3		LALBA
	SP1		APOBEC3H
	SOD1		TMPRSS6
	PDF		SPINK5
	DLL4		MARCO
	ECD		BECN1
	SLC11A1		TNFSF11
	DMBT1		KNG1
	STING1		CSK
	SKIV2L		KLRK1
	SEMG2		KCNH2
	LTA		JUND
	DES		JAK1
	DCK		CLDN4
	DAXX		CCL28
	TNFRSF10A		RNASE3
	TNFRSF10B		RN7SL1
	EED		IRF7
	CCL4		IREB2
	LIMS1		ILK
	LALBA		IL18
	APOBEC3H		IL17A
	TMPRSS6		APOBEC3A
	SPINK5		MASP2
	MARCO		TRIM27
	BECN1		RELA
	TNFSF11		IL1A
	KNG1		PTX3
	CSK		IFNAR2
	KLRK1		IFN1@
	KCNH2		SYTL1
	JUND		APOBEC3C
	JAK1		DDX17
	CREB1		PTGS2
	CLDN4		HTR1A
	CCL28		SEPTIN7
	RNASE3		CD40LG
	RN7SL1		CD14
	IRF7		MASP1
	IREB2		PROC
	ILK		MAP2K2
	IL18		MAP2K1
	IL17A		HRG
	LTB4R		NDRG1
	APOBEC3A		IRF9
	MASP2		TRIM22
	TRIM27		LANCL1
	RELA		PPP4C
	IL7R		HMOX1
	IL1A		HMGB1
	PTX3		RNASE7
	IFNAR2		ABCC4
	IFN1@		HGF
	SYTL1		HDAC1
	APOBEC3C		IFNLR1
	DDX17		PLSCR1
	PTGS2		BACH2
	HTR1A		TANK
	SEPTIN7		PIK3CG
	CD40LG		ARRB1
	CD14		RSAD2
	CD8A		STAB2
	CD4		TBK1
	MASP1		PDYN
	PROC		PDGFRB
	MAP2K2		PDCD1
	MAP2K1		PCSK2
	HRG		PCSK1
	NDRG1		ARG2
	IRF9		FASLG
	TRIM22		APOH
	LANCL1		BIRC5
	PPP4C		ANXA6
	HMOX1		IL22
	HMGB1		VTN
	HLA-B		VIM
	RNASE7		VCAM1
	ABCC4		PRDX1
	HGF		GFAP
	HDAC1		GBP2
	IFNLR1		ALB
	PLSCR1		SLC29A3
	B2M		OAS1
	BACH2		AGER
	TANK		UNC93B1
	PIK3CG		TNFSF4
	ARRB1		NOS1
	RSAD2		ACTG1
	STAB2		ACTA1
	TBK1		ACO1
	PDYN		SERPINA3
	PDGFRB		CCL15
	PDCD1		CCL14
	PCSK2		CCL16
	PCSK1		CCL19
	ARG2		CCL18
	AQP9		CCL17
	FASLG		CCL26
	APOH		CCL22
	BIRC5		CCR3
	ANXA6		CCL4L1
	IL22		ACKR2
	VTN		CCR7
	VIM		CCL27
	VCAM1		CCR8
	PRDX1		ACKR4
	GFAP		CCL2
	GBP2		CCL21
	ALB		CCL7
	SLC29A3		CCL3
	OAS1		CCL11
	AGER		CCR5
	UNC93B1		CCL23
	TNFSF4		CCL25
	NOS1		CCL3L3
	ACTG1		CCL4L2
	ACTA1		CCL3L1
	ACO1		CCR1
	SERPINA3		CCL24
	CXCR1		XCL2
	CCL15		CXCR4
	CCL14		CXCR6
	CCL4		CCR4
	CCL16		TAFA5
	CCL19		TAFA3
	CCL13		TAFA4
	CCL18		TAFA1
	CCL17		TAFA2
	CCL26		CCL15-CCL14
	CCL22		PTK2B
	CCR3		IL4
	CCL28		CDH1
	CCL4L1		LTBP1
	ACKR2		IL13
	CCR7		IL10
	CCL27		IL2
	CCR8		PPARG
	ACKR4		FGR
	CCR10		MIF
	CCL2		CRP
	CCL21		JAK2
	CCL7		PTK2
	CCL5		PTGDR
	CCL3		CD86
	CCL20		VDR
	CCL11		OLR1
	CCR5		GRK2
	CCL23		TXK
	CCL25		RNASE2
	CCL1		CD79A
	CCL3L3		CD79B
	CCL4L2		LYN
	CXCL12		SYK
	XCL1		BTK
	CCL8		BLNK
	CCL3L1		VAV3
	CCR1		VAV1
	CCL24		VAV2
	XCL2		RAC1
	CXCL1		RAC2
	CXCL10		RAC3
	CXCR4		PPP3CA
	CXCL2		PPP3CB
	CXCR6		PPP3CC
	CCR4		CHP1
	CXCL11		PPP3R1
	TAFA5		PPP3R2
	TAFA3		CHP2
	TAFA4		NFAT5
	TAFA1		NFATC1
	TAFA2		NFATC2
	CCL15-CCL14		NFATC3
	IL6		NFATC4
	TNF		HRAS
	IL1B		KRAS
	IL18		NRAS
	PTK2B		CARD11
	VEGFA		BCL10
	IL4		MALT1
	CDH1		CHUK
	CD40		IKBKB
	DEFB103B		IKBKG
	F2RL1		NFKBIA
	MMP9		NFKBIB
	LTBP1		NFKBIE
	DEFB4A		CD19
	TNFSF10		CR2
	IL13		PIK3R5
	IL10		PIK3R1
	IL2		PIK3R2
	PPARG		PIK3R3
	FGR		PIK3CA
	MIF		PIK3CB
	CRP		PIK3CD
	JAK2		AKT3
	IL1A		AKT1
	PTK2		AKT2
	PTGDR		GSK3B
	CD86		INPP5D
	HCK		CD22
	ARRB1		CD72
	GNAI1		PTPN6
	VDR		FCGR2B
	OLR1		RASGRP3
	GRK2		PLCG2
	TXK		PRKCB
	RNASE2		IFITM1
	CD79A		IGH
	CD79B		IGHA1
	LYN		IGHA2
	SYK		IGHD
	BTK		IGHD1-1
	BLNK		IGHD1-14
	VAV3		IGHD1-20
	VAV1		IGHD1-26
	VAV2		IGHD1-7
	RAC1		IGHD2-15
	RAC2		IGHD2-2
	RAC3		IGHD2-21
	PPP3CA		IGHD2-8
	PPP3CB		IGHD3-10
	PPP3CC		IGHD3-16
	CHP1		IGHD3-22
	PPP3R1		IGHD3-3
	PPP3R2		IGHD3-9
	CHP2		IGHD4-11
	NFAT5		IGHD4-17
	NFATC1		IGHD4-23
	NFATC2		IGHD4-4
	NFATC3		IGHD5-12
	NFATC4		IGHD5-18
	HRAS		IGHD5-24
	KRAS		IGHD5-5
	NRAS		IGHD6-13
	FOS		IGHD6-19
	JUN		IGHD6-25
	CARD11		IGHD6-6
	BCL10		IGHD7-27
	MALT1		IGHE
	CHUK		IGHG1
	IKBKB		IGHG2
	IKBKG		IGHG3
	NFKB1		IGHG4
	RELA		IGHJ1
	NFKBIA		IGHJ2
	NFKBIB		IGHJ3
	NFKBIE		IGHJ4
	CD81		IGHJ5
	CD19		IGHJ6
	CR2		IGHM
	PIK3R5		IGHV1-18
	PIK3R1		IGHV1-2
	PIK3R2		IGHV1-24
	PIK3R3		IGHV1-3
	PIK3CA		IGHV1-45
	PIK3CB		IGHV1-46
	PIK3CD		IGHV1-58
	PIK3CG		IGHV1-69
	AKT3		IGHV1-8
	AKT1		IGHV1-38-4
	AKT2		IGHV1-69-2
	GSK3B		IGHV2-26
	INPP5D		IGHV2-5
	CD22		IGHV2-70
	CD72		IGHV3-11
	PTPN6		IGHV3-13
	LILRB3		IGHV3-15
	FCGR2B		IGHV3-16
	RASGRP3		IGHV3-20
	PLCG2		IGHV3-21
	PRKCB		IGHV3-23
	IFITM1		IGHV3-30
	IGH		IGHV3-30-3
	IGHA1		IGHV3-30-5
	IGHA2		IGHV3-33
	IGHD		IGHV3-35
	IGHD1-1		IGHV3-38
	IGHD1-14		IGHV3-43
	IGHD1-20		IGHV3-48
	IGHD1-26		IGHV3-49
	IGHD1-7		IGHV3-53
	IGHD2-15		IGHV3-64
	IGHD2-2		IGHV3-66
	IGHD2-21		IGHV3-7
	IGHD2-8		IGHV3-72
	IGHD3-10		IGHV3-73
	IGHD3-16		IGHV3-74
	IGHD3-22		IGHV3-9
	IGHD3-3		IGHV3-38-3
	IGHD3-9		IGHV3-69-1
	IGHD4-11		IGHV4-28
	IGHD4-17		IGHV4-30-1
	IGHD4-23		IGHV4-30-2
	IGHD4-4		IGHV4-30-4
	IGHD5-12		IGHV4-31
	IGHD5-18		IGHV4-34
	IGHD5-24		IGHV4-39
	IGHD5-5		IGHV4-4
	IGHD6-13		IGHV4-59
	IGHD6-19		IGHV4-61
	IGHD6-25		IGHV4-38-2
	IGHD6-6		IGHV5-51
	IGHD7-27		IGHV5-10-1
	IGHE		IGHV6-1
	IGHG1		IGHV7-4-1
	IGHG2		IGHV7-81
	IGHG3		IGK
	IGHG4		IGKC
	IGHJ1		IGKDEL
	IGHJ2		IGKJ
	IGHJ3		IGKJ1
	IGHJ4		IGKJ2
	IGHJ5		IGKJ3
	IGHJ6		IGKJ4
	IGHM		IGKJ5
	IGH		IGKV@
	IGHV1-18		IGKV1-12
	IGHV1-2		IGKV1-13
	IGHV1-24		IGKV1-16
	IGHV1-3		IGKV1-17
	IGHV1-45		IGKV1-27
	IGHV1-46		IGKV1-33
	IGHV1-58		IGKV1-37
	IGHV1-69		IGKV1-39
	IGHV1-8		IGKV1-5
	IGHV1-38-4		IGKV1-6
	IGHV1-69-2		IGKV1-8
	IGHV2-26		IGKV1-9
	IGHV2-5		IGKV1D-12
	IGHV2-70		IGKV1D-13
	IGHV3-11		IGKV1D-16
	IGHV3-13		IGKV1D-17
	IGHV3-15		IGKV1D-33
	IGHV3-16		IGKV1D-37
	IGHV3-20		IGKV1D-39
	IGHV3-21		IGKV1D-42
	IGHV3-23		IGKV1D-43
	IGHV3-30		IGKV1D-8
	IGHV3-30-3		IGKV2-24
	IGHV3-30-5		IGKV2-28
	IGHV3-33		IGKV2-30
	IGHV3-35		IGKV2-40
	IGHV3-38		IGKV2D-24
	IGHV3-43		IGKV2D-28
	IGHV3-48		IGKV2D-29
	IGHV3-49		IGKV2D-30
	IGHV3-53		IGKV2D-40
	IGHV3-64		IGKV3-11
	IGHV3-66		IGKV3-15
	IGHV3-7		IGKV3-20
	IGHV3-72		IGKV3-7
	IGHV3-73		IGKV3D-11
	IGHV3-74		IGKV3D-15
	IGHV3-9		IGKV3D-20
	IGHV3-38-3		IGKV3D-7
	IGHV3-69-1		IGKV4-1
	IGHV4-28		IGKV5-2
	IGHV4-30-1		IGKV6-21
	IGHV4-30-2		IGKV6D-21
	IGHV4-30-4		IGKV6D-41
	IGHV4-31		IGL
	IGHV4-34		IGLC1
	IGHV4-39		IGLC2
	IGHV4-4		IGLC3
	IGHV4-59		IGLC6
	IGHV4-61		IGLC7
	IGHV4-38-2		IGLJ
	IGHV5-51		IGLJ1
	IGHV5-10-1		IGLJ2
	IGHV6-1		IGLJ3
	IGHV7-4-1		IGLJ4
	IGHV7-81		IGLJ5
	IGK		IGLJ6
	IGKC		IGLJ7
	IGKDEL		IGLV@
	IGKJ		IGLV1-36
	IGKJ1		IGLV1-40
	IGKJ2		IGLV1-44
	IGKJ3		IGLV1-47
	IGKJ4		IGLV1-50
	IGKJ5		IGLV1-51
	IGKV@		IGLV10-54
	IGKV1-12		IGLV11-55
	IGKV1-13		IGLV2-11
	IGKV1-16		IGLV2-14
	IGKV1-17		IGLV2-18
	IGKV1-27		IGLV2-23
	IGKV1-33		IGLV2-33
	IGKV1-37		IGLV2-8
	IGKV1-39		IGLV3-1
	IGKV1-5		IGLV3-10
	IGKV1-6		IGLV3-12
	IGKV1-8		IGLV3-16
	IGKV1-9		IGLV3-19
	IGKV1D-12		IGLV3-21
	IGKV1D-13		IGLV3-22
	IGKV1D-16		IGLV3-25
	IGKV1D-17		IGLV3-27
	IGKV1D-33		IGLV3-32
	IGKV1D-37		IGLV3-9
	IGKV1D-39		IGLV4-3
	IGKV1D-42		IGLV4-60
	IGKV1D-43		IGLV4-69
	IGKV1D-8		IGLV5-37
	IGKV2-24		IGLV5-39
	IGKV2-28		IGLV5-45
	IGKV2-30		IGLV5-48
	IGKV2-40		IGLV5-52
	IGKV2D-24		IGLV6-57
	IGKV2D-28		IGLV7-43
	IGKV2D-29		IGLV7-46
	IGKV2D-30		IGLV8-61
	IGKV2D-40		IGLV9-49
	IGKV3-11		C3
	IGKV3-15		C5
	IGKV3-20		CCL3P1
	IGKV3-7		CKLF
	IGKV3D-11		CMA1
	IGKV3D-15		CX3CL1
	IGKV3D-20		CXCL17
	IGKV3D-7		CCN1
	IGKV4-1		EDN1
	IGKV5-2		EDN2
	IGKV6-21		EDN3
	IGKV6D-21		FGF10
	IGKV6D-41		LECT2
	IGL		PPBPP1
	IGLC1		SAA1
	IGLC2		SAA2
	IGLC3		SBDS
	IGLC6		SEMA3A
	IGLC7		SEMA3B
	IGLJ		SEMA3C
	IGLJ1		SEMA3D
	IGLJ2		SEMA3E
	IGLJ3		SEMA3F
	IGLJ4		SEMA3G
	IGLJ5		SEMA4A
	IGLJ6		SEMA4B
	IGLJ7		SEMA4C
	IGLV@		SEMA4D
	IGLV1-36		SEMA4F
	IGLV1-40		SEMA4G
	IGLV1-44		SEMA5A
	IGLV1-47		SEMA5B
	IGLV1-50		SEMA6A
	IGLV1-51		SEMA6B
	IGLV10-54		SEMA6C
	IGLV11-55		SEMA6D
	IGLV2-11		SEMA7A
	IGLV2-14		SLIT1
	IGLV2-18		SLIT2
	IGLV2-23		TNC
	IGLV2-33		TYMP
	IGLV2-8		CCR9
	IGLV3-1		CCRL2
	IGLV3-10		CMKLR1
	IGLV3-12		CX3CR1
	IGLV3-16		CXCR3
	IGLV3-19		CXCR5
	IGLV3-21		ACKR3
	IGLV3-22		CYSLTR1
	IGLV3-25		CYSLTR2
	IGLV3-27		ACKR1
	IGLV3-32		EDNRA
	IGLV3-9		EDNRB
	IGLV4-3		GPR17
	IGLV4-60		GPR32
	IGLV4-69		GPR33
	IGLV5-37		PTGDR2
	IGLV5-39		C5AR2
	IGLV5-45		LTB4R2
	IGLV5-48		PLXNA1
	IGLV5-52		PLXNA2
	IGLV6-57		PLXNA3
	IGLV7-43		PLXNA4
	IGLV7-46		PLXNB1
	IGLV8-61		PLXNB2
	IGLV9-49		PLXNB3
	C3		PLXND1
	C5		ROBO1
	CAMP		ROBO2
	CCL1		RXFP3
	CCL11		XCR1
	CCL13		ADM2
	CCL14		AGRP
	CCL15-CCL14		AMBN
	CCL15		AMELX
	CCL16		AMH
	CCL17		ANGPTL5
	CCL18		ANGPTL7
	CCL19		APLN
	CCL2		AREG
	CCL20		MANF
	CCL21		CDNF
	CCL22		ARTN
	CCL23		AVP
	CCL24		BDNF
	CCL25		BMP1
	CCL26		BMP10
	CCL27		BMP15
	CCL28		BMP2
	CCL3		BMP3
	CCL3L1		BMP4
	CCL3P1		BMP5
	CCL3L3		BMP6
	CCL4		BMP7
	CCL4L2		BMP8A
	CCL4L1		BMP8B
	CCL5		BTC
	CCL7		MYDGF
	CCL8		CALCA
	CKLF		CALCB
	CMA1		CAT
	CTSG		CCK
	CX3CL1		CD320
	CXCL1		CD70
	CXCL10		ADA2
	CXCL11		CER1
	CXCL12		CGA
	CXCL13		CGB3
	CXCL14		CGB1
	CXCL16		CGB2
	CXCL17		CGB5
	CXCL2		CGB7
	CXCL3		CGB8
	CXCL5		CHGA
	CXCL6		CHGB
	CXCL9		CLCF1
	CCN1		CLEC11A
	DEFA1		CMTM1
	DEFA3		CMTM3
	DEFA5		CMTM4
	DEFB1		CMTM5
	DEFB103B		CMTM6
	DEFB104A		CMTM7
	DEFB4A		CMTM8
	EDN1		CNTF
	EDN2		CORT
	EDN3		CRH
	FGF10		CSF1
	FGF2		CSF2
	HTN3		CSF3
	CXCL8		CSH1
	LECT2		CSH2
	PF4		CSHL1
	PF4V1		CSPG5
	PLAU		CTF1
	PPBP		CCN2
	PPBPP1		DKK1
	PROK2		EBI3
	RNASE2		EGF
	SAA1		EPGN
	SAA2		EPO
	SBDS		EREG
	SEMA3A		ESM1
	SEMA3B		FAM3B
	SEMA3C		FAM3C
	SEMA3D		FAM3D
	SEMA3E		FGF1
	SEMA3F		FGF11
	SEMA3G		FGF12
	SEMA4A		FGF13
	SEMA4B		FGF14
	SEMA4C		FGF16
	SEMA4D		FGF17
	SEMA4F		FGF18
	SEMA4G		FGF19
	SEMA5A		FGF20
	SEMA5B		FGF21
	SEMA6A		FGF22
	SEMA6B		FGF23
	SEMA6C		FGF3
	SEMA6D		FGF4
	SEMA7A		FGF5
	SLIT1		FGF6
	SLIT2		FGF7
	TNC		FGF8
	TYMP		FGF9
	XCL1		VEGFD
	XCL2		FIGNL2
	C5AR1		FLT3LG
	ACKR2		FSHB
	CCR1		GAL
	CCR10		GALP
	CCR3		GAST
	CCR4		GCG
	CCR5		GDF1
	CCR6		GDF10
	CCR7		GDF11
	CCR8		GDF2
	CCR9		GDF3
	ACKR4		GDF5
	CCRL2		GDF6
	CMKLR1		GDF7
	CX3CR1		GDF9
	CXCR3		GDNF
	CXCR4		GH1
	CXCR5		GH2
	CXCR6		GHRH
	ACKR3		GHRL
	CYSLTR1		GIP
	CYSLTR2		GKN1
	ACKR1		GMFB
	EDNRA		GMFG
	EDNRB		GNRH1
	FPR1		GNRH2
	FPR2		GPHA2
	FPR2		GPHB5
	GPR17		GPI
	GPR32		GREM1
	GPR33		GREM2
	PTGDR2		GRP
	C5AR2		GUCA2A
	CXCR1		HBEGF
	CXCR2		HDGF
	LTB4R		HDGFL3
	LTB4R2		IAPP
	PLAUR		IFNE
	PLXNA1		IFNK
	PLXNA2		IFNW1
	PLXNA3		IGF1
	PLXNA4		IGF2
	PLXNB1		IL11
	PLXNB2		IL12A
	PLXNB3		IL16
	PLXNC1		IL17B
	PLXND1		IL17C
	PTAFR		IL17D
	ROBO1		IL17F
	ROBO2		IL19
	ROBO3		IL1F10
	RXFP3		IL36RN
	XCR1		IL36A
	ADIPOQ		IL37
	ADM		IL36B
	ADM2		IL36G
	AGRP		IL1RN
	AGT		IL20
	AMBN		IL21
	AMELX		IL23A
	AMH		IL24
	ANGPTL5		IL25
	ANGPTL7		IL26
	APLN		IFNL3
	AREG		IL3
	MANF		IL31
	CDNF		IL32
	ARTN		IL33
	AVP		IL34
	AZU1		IL5
	BDNF		IL6ST
	BMP1		IL7
	BMP10		IL9
	BMP15		INHA
	BMP2		INHBA
	BMP3		INHBB
	BMP4		INHBC
	BMP5		INHBE
	BMP6		INS
	BMP7		INS-IGF2
	BMP8A		INSL3
	BMP8B		INSL4
	BTC		INSL5
	MYDGF		INSL6
	C3		JAG1
	C5		JAG2
	CALCA		FGF7P6
	CALCB		FGF7P3
	CAMP		KITLG
	CAT		KL
	CCK		LACRT
	CCL1		LEFTY1
	CCL11		LEFTY2
	CCL13		LHB
	CCL14		LIF
	CCL15-CCL14		LRSAM1
	CCL15		LTB
	CCL16		LTBP2
	CCL17		LTBP3
	CCL18		LTBP4
	CCL19		MDK
	CCL2		MIA
	CCL20		MLN
	CCL21		MSTN
	CCL22		NDP
	CCL23		NENF
	CCL24		NGF
	CCL25		NMB
	CCL26		NODAL
	CCL27		CCN3
	CCL28		NPFF
	CCL3		NPPA
	CCL3L1		NPPB
	CCL3P1		NPPC
	CCL3L3		NPY
	CCL4		NRG1
	CCL4L2		NRG2
	CCL4L1		NRG3
	CCL5		NRG4
	CCL7		NRTN
	CCL8		NTF3
	CD320		NTF4
	CD40LG		NTS
	CD70		NUDT6
	ADA2		OGN
	CER1		OSGIN1
	CGA		OSTN
	CGB3		OXT
	CGB1		ENDOU
	CGB2		PDGFA
	CGB5		PDGFB
	CGB7		PDGFC
	CGB8		PDGFD
	CHGA		PDGFRL
	CHGB		PGF
	CKLF		PMCH
	CLCF1		PNOC
	CLEC11A		POMC
	CMA1		PPBPP2
	CMTM1		PPY
	CMTM2		PRL
	CMTM3		PRLH
	CMTM4		PROK1
	CMTM5		PSPN
	CMTM6		PTH
	CMTM7		PTH2
	CMTM8		PTHLH
	CNTF		PTN
	CORT		PYY
	CRH		QRFP
	CSF1		RABEP1
	CSF2		RABEP2
	CSF3		REG1A
	CSH1		RETN
	CSH2		RETNLB
	CSHL1		RLN1
	CSPG5		RLN2
	CTF1		RLN3
	CCN2		SCG2
	CTSG		SCGB3A1
	CX3CL1		SCT
	CXCL1		AIMP1
	CXCL10		SECTM1
	CXCL11		SLURP1
	CXCL12		SPP1
	CXCL13		SST
	CXCL14		STC1
	CXCL16		STC2
	CXCL17		TAC1
	CXCL2		TDGF1
	CXCL3		TDGF1P3
	CXCL5		TG
	CXCL6		TGFB2
	CXCL9		TGFB3
	CCN1		THPO
	DEFA1		TNFRSF11B
	DEFA3		TNFSF12
	DEFA5		TNFSF13
	DEFB1		TNFSF13B
	DEFB103B		TNFSF14
	DEFB104A		TNFSF15
	DEFB4A		TNFSF18
	DKK1		TNFSF8
	EBI3		TNFSF9
	EDN1		TOR2A
	EDN2		TRH
	EDN3		TSHB
	EGF		TSLP
	EPGN		TXLNA
	EPO		UCN
	EREG		UCN2
	ESM1		UCN3
	FAM3B		UTS2
	FAM3C		UTS2B
	FAM3D		VEGFB
	FASLG		VEGFC
	FGF1		VGF
	FGF10		VIP
	FGF11		ACVR1B
	FGF12		ACVR1C
	FGF13		ACVR2A
	FGF14		ACVR2B
	FGF16		ACVRL1
	FGF17		ADCYAP1R1
	FGF18		ADIPOR1
	FGF19		ADIPOR2
	FGF2		ADRB1
	FGF20		ADRB2
	FGF21		AGTR1
	FGF22		AGTR2
	FGF23		AMHR2
	FGF3		ANGPT1
	FGF4		ANGPT4
	FGF5		ANGPTL1
	FGF6		ANGPTL2
	FGF7		ANGPTL3
	FGF8		ANGPTL4
	FGF9		ANGPTL6
	VEGFD		APLNR
	FIGNL2		AR
	FLT3LG		AVPR1A
	FSHB		AVPR1B
	GAL		AVPR2
	GALP		BMPR1A
	GAST		BMPR1B
	GCG		BMPR2
	GDF1		BRD8
	GDF10		C3AR1
	GDF11		CALCR
	GDF15		CALCRL
	GDF2		CNTFR
	GDF3		CRHR1
	GDF5		CRHR2
	GDF6		CRIM1
	GDF7		CRLF1
	GDF9		CRLF2
	GDNF		CRLF3
	GH1		CSF1R
	GH2		EGFR
	GHRH		ENG
	GHRL		EPOR
	GIP		ESR1
	GKN1		ESR2
	GMFB		ESRRA
	GMFG		ESRRB
	GNRH1		ESRRG
	GNRH2		FGFR1
	GPHA2		FGFR2
	GPHB5		FGFR3
	GPI		FGFR4
	GREM1		FGFRL1
	GREM2		FLT1
	GRN		FLT3
	GRP		FLT4
	GUCA2A		FSHR
	HAMP		GALR2
	HBEGF		GALR3
	HDGF		GCGR
	HDGFL3		GHR
	HGF		GHRHR
	HTN3		GHSR
	IAPP		GIPR
	IFNA1		GLP1R
	IFNA10		GLP2R
	IFNA13		GNRHR
	IFNA14		GPER1
	IFNA16		HNF4A
	IFNA17		HNF4G
	IFNA2		HTR3A
	IFNA21		HTR3B
	IFNA4		HTR3C
	IFNA5		HTR3D
	IFNA6		HTR3E
	IFNA7		IFNGR2
	IFNA8		IGF1R
	IFNB1		IL10RA
	IFNE		IL10RB
	IFNG		IL11RA
	IFNK		IL12RB1
	IFNW1		IL12RB2
	IGF1		IL13RA1
	IGF2		IL13RA2
	IL10		IL15RA
	IL11		IL2RB
	IL12A		IL17RA
	IL12B		IL17RB
	IL13		IL17RC
	IL15		IL17RD
	IL16		IL17RE
	IL17A		IL18R1
	IL17B		IL18RAP
	IL17C		IL1R1
	IL17D		IL1RAP
	IL17F		IL1RL1
	IL18		IL1RL2
	IL19		IL20RA
	IL1A		IL20RB
	IL1B		IL21R
	IL1F10		IL22RA1
	IL36RN		IL22RA2
	IL36A		IL23R
	IL37		IL27RA
	IL36B		IL2RA
	IL36G		IL2RG
	IL1RN		IL31RA
	IL2		IL3RA
	IL20		IL4R
	IL21		IL5RA
	IL22		IL6R
	IL23A		IL9R
	IL24		INSR
	IL25		KDR
	IL26		LEPR
	IL27		LGR4
	IFNL2		LGR5
	IFNL3		LGR6
	IFNL1		LHCGR
	IL3		LIFR
	IL31		LTBR
	IL32		MC1R
	IL33		MC2R
	IL34		MC3R
	IL4		MC4R
	IL5		MCHR1
	IL6		MCHR2
	IL6ST		MET
	IL7		MLNR
	CXCL8		MPL
	IL9		MTNR1A
	INHA		MTNR1B
	INHBA		NGFR
	INHBB		NMBR
	INHBC		NPR1
	INHBE		NPR3
	INS		NR0B1
	INS-IGF2		NR0B2
	INSL3		NR1D1
	INSL4		NR1D2
	INSL5		NR1H2
	INSL6		NR1H3
	JAG1		NR1H4
	JAG2		NR1I2
	FGF7P6		NR1I3
	FGF7P3		NR2C1
	KITLG		NR2C2
	KL		NR2E1
	LACRT		NR2E3
	LECT2		NR2F1
	LEFTY1		NR2F2
	LEFTY2		NR2F6
	LEP		NR3C1
	LHB		NR3C2
	LIF		NR4A1
	LRSAM1		NR4A2
	LTA		NR4A3
	LTB		NR5A1
	LTBP1		NR5A2
	LTBP2		NR6A1
	LTBP3		NRP1
	LTBP4		NRP2
	MDK		OGFR
	MIA		OPRD1
	MIF		OPRK1
	MLN		OPRL1
	MSTN		OPRM1
	NAMPT		OSMR
	NDP		OXTR
	NENF		PGR
	NGF		PGRMC2
	NMB		PPARA
	NODAL		PPARD
	CCN3		PRLHR
	NPFF		PRLR
	NPPA		PTGER1
	NPPB		PTGER2
	NPPC		PTGER3
	NPY		PTGER4
	NRG1		PTGFR
	NRG2		PTH1R
	NRG3		PTH2R
	NRG4		RARA
	NRTN		RARB
	NTF3		RARG
	NTF4		RORA
	NTS		RORB
	NUDT6		RORC
	OGN		RXFP1
	OSGIN1		RXFP2
	OSM		RXRA
	OSTN		RXRB
	OXT		RXRG
	ENDOU		S1PR1
	PDGFA		S1PR2
	PDGFB		SCTR
	PDGFC		SDC1
	PDGFD		SDC2
	PDGFRA		SDC4
	PDGFRB		SORT1
	PDGFRL		SSTR1
	PDYN		SSTR2
	PENK		SSTR5
	PF4		ST2
	PF4V1		TACR1
	PGF		TEK
	PLAU		TGFBR1
	PMCH		TGFBR2
	PNOC		TGFBR3
	POMC		THRA
	PPBP		THRB
	PPBPP1		TIE1
	PPBPP2		TNFRSF10D
	PPY		TNFRSF11A
	PRL		TNFRSF12A
	PRLH		TNFRSF13B
	PROK1		TNFRSF13C
	PROK2		TNFRSF14
	PSPN		TNFRSF17
	PTH		TNFRSF18
	PTH2		TNFRSF19
	PTHLH		TNFRSF1B
	PTN		TNFRSF21
	PYY		TNFRSF25
	QRFP		TNFRSF4
	RABEP1		TNFRSF6B
	RABEP2		TNFRSF8
	REG1A		TNFRSF9
	RETN		TRHR
	RETNLB		TSHR
	RLN1		TUBB3
	RLN2		VIPR1
	RLN3		VIPR2
	RNASE2		PTPN11
	S100A6		ICAM2
	SAA1		ITGAL
	SAA2		ITGB2
	SBDS		PAK1
	SCG2		NCR2
	SCGB3A1		TYROBP
	SCT		LCK
	AIMP1		FCGR3A
	SECTM1		FCGR3B
	SEMA3A		NCR1
	SEMA3B		NCR3
	SEMA3C		CD247
	SEMA3D		ZAP70
	SEMA3E		LCP2
	SEMA3F		LAT
	SEMA3G		PLCG1
	SEMA4A		SH3BP2
	SEMA4B		FYN
	SEMA4C		SHC2
	SEMA4D		SHC4
	SEMA4F		SHC3
	SEMA4G		SHC1
	SEMA5A		GRB2
	SEMA5B		SOS1
	SEMA6A		SOS2
	SEMA6B		ARAF
	SEMA6C		BRAF
	SEMA6D		RAF1
	SEMA7A		HCST
	SLIT1		CD48
	SLIT2		CD244
	SLURP1		PRKCA
	SPP1		PRKCG
	SST		SH2D1B
	STC1		SH2D1A
	STC2		FAS
	TAC1		GZMB
	TDGF1		PRF1
	TDGF1P3		CASP3
	TG		BID
	TGFA		CD3D
	TGFB1		CD3E
	TGFB2		PTPRC
	TGFB3		ITK
	THPO		TEC
	TNC		NCK1
	TNF		NCK2
	TNFRSF11B		GRAP2
	TNFSF10		PAK2
	TNFSF11		PAK3
	TNFSF12		PAK4
	TNFSF13		PAK6
	TNFSF13B		PAK5
	TNFSF14		RHOA
	TNFSF15		CDC42
	TNFSF18		CD28
	TNFSF4		ICOS
	TNFSF8		MAP3K8
	TNFSF9		MAP3K14
	TOR2A		CTLA4
	TRH		CBLC
	TSHB		CBL
	TSLP		CBLB
	TXLNA		CDK4
	TYMP		RASGRP1
	UCN		PDK1
	UCN2		PRKCQ
	UCN3		TRAC
	UTS2		TRAJ1
	UTS2B		TRAJ2
	VEGFA		TRAJ3
	VEGFB		TRAJ4
	VEGFC		TRAJ5
	VGF		TRAJ6
	VIP		TRAJ7
	XCL1		TRAJ8
	XCL2		TRAJ9
	ACVR1B		TRAJ10
	ACVR1C		TRAJ11
	ACVR2A		TRAJ12
	ACVR2B		TRAJ13
	ACVRL1		TRAJ14
	ADCYAP1R1		TRAJ15
	ADIPOR1		TRAJ16
	ADIPOR2		TRAJ17
	ADRB1		TRAJ18
	ADRB2		TRAJ19
	AGTR1		TRAJ20
	AGTR2		TRAJ21
	AMHR2		TRAJ22
	ANGPT1		TRAJ23
	ANGPT4		TRAJ24
	ANGPTL1		TRAJ25
	ANGPTL2		TRAJ26
	ANGPTL3		TRAJ27
	ANGPTL4		TRAJ28
	ANGPTL6		TRAJ29
	APLNR		TRAJ30
	AR		TRAJ31
	AVPR1A		TRAJ32
	AVPR1B		TRAJ33
	AVPR2		TRAJ34
	BMPR1A		TRAJ35
	BMPR1B		TRAJ36
	BMPR2		TRAJ37
	BRD8		TRAJ38
	C3AR1		TRAJ39
	C5AR1		TRAJ40
	CALCR		TRAJ41
	CALCRL		TRAJ42
	ACKR2		TRAJ43
	CCR1		TRAJ44
	CCR10		TRAJ45
	CCR3		TRAJ46
	CCR4		TRAJ47
	CCR5		TRAJ48
	CCR6		TRAJ49
	CCR7		TRAJ50
	CCR8		TRAJ52
	CCR9		TRAJ53
	ACKR4		TRAJ54
	CCRL2		TRAJ56
	CD40		TRAJ57
	CMKLR1		TRAJ58
	CNTFR		TRAJ59
	CRHR1		TRAJ61
	CRHR2		TRAV1-1
	CRIM1		TRAV1-2
	CRLF1		TRAV2
	CRLF2		TRAV3
	CRLF3		TRAV4
	CSF1R		TRAV5
	CSF2RA		TRAV7
	CSF2RB		TRAV8-1
	CSF3R		TRAV8-2
	CX3CR1		TRAV8-3
	CXCR3		TRAV8-4
	CXCR4		TRAV8-6
	CXCR5		TRAV8-7
	CXCR6		TRAV9-1
	ACKR3		TRAV9-2
	CYSLTR1		TRAV10
	CYSLTR2		TRAV12-1
	ACKR1		TRAV12-2
	EDNRA		TRAV12-3
	EDNRB		TRAV13-1
	EGFR		TRAV13-2
	ENG		TRAV14DV4
	EPOR		TRAV16
	ESR1		TRAV17
	ESR2		TRAV18
	ESRRA		TRAV19
	ESRRB		TRAV20
	ESRRG		TRAV21
	FGFR1		TRAV22
	FGFR2		TRAV23DV6
	FGFR3		TRAV24
	FGFR4		TRAV25
	FGFRL1		TRAV26-1
	FLT1		TRAV26-2
	FLT3		TRAV27
	FLT4		TRAV29DV5
	FPR1		TRAV30
	FPR2		TRAV34
	FPR2		TRAV35
	FSHR		TRAV36DV7
	GALR2		TRAV38-1
	GALR3		TRAV38-2DV8
	GCGR		TRAV39
	GHR		TRAV40
	GHRHR		TRAV41
	GHSR		TRBC1
	GIPR		TRBC2
	GLP1R		TRBD1
	GLP2R		TRBD2
	GNRHR		TRBJ1-1
	GPER1		TRBJ1-2
	GPR17		TRBJ1-3
	GPR32		TRBJ1-4
	GPR33		TRBJ1-5
	PTGDR2		TRBJ1-6
	C5AR2		TRBJ2-1
	HNF4A		TRBJ2-2
	HNF4G		TRBJ2-3
	HTR3A		TRBJ2-4
	HTR3B		TRBJ2-5
	HTR3C		TRBJ2-6
	HTR3D		TRBJ2-7
	HTR3E		TRBV2
	IFNAR1		TRBV3-1
	IFNAR2		TRBV4-1
	IFNGR1		TRBV4-2
	IFNGR2		TRBV4-3
	IGF1R		TRBV5-1
	IGF2R		TRBV5-4
	IL10RA		TRBV5-5
	IL10RB		TRBV5-6
	IL11RA		TRBV5-7
	IL12RB1		TRBV5-8
	IL12RB2		TRBV6-1
	IL13RA1		TRBV6-2
	IL13RA2		TRBV6-3
	IL15RA		TRBV6-4
	IL2RB		TRBV6-5
	IL17RA		TRBV6-6
	IL17RB		TRBV6-7
	IL17RC		TRBV6-8
	IL17RD		TRBV6-9
	IL17RE		TRBV7-2
	IL18R1		TRBV7-3
	IL18RAP		TRBV7-4
	IL1R1		TRBV7-6
	IL1R2		TRBV7-7
	IL1RAP		TRBV7-8
	IL1RL1		TRBV7-9
	IL1RL2		TRBV9
	IL20RA		TRBV10-1
	IL20RB		TRBV10-2
	IL21R		TRBV10-3
	IL22RA1		TRBV11-1
	IL22RA2		TRBV11-2
	IL23R		TRBV11-3
	IL27RA		TRBV12-3
	IFNLR1		TRBV12-4
	IL2RA		TRBV12-5
	IL2RB		TRBV13
	IL2RG		TRBV14
	IL31RA		TRBV15
	IL3RA		TRBV16
	IL4R		TRBV17
	IL5RA		TRBV18
	IL6R		TRBV19
	IL7R		TRBV20-1
	CXCR1		TRBV24-1
	CXCR2		TRBV25-1
	IL9R		TRBV27
	INSR		TRBV28
	KDR		TRBV29-1
	LEPR		TRBV30
	LGR4		TRDC
	LGR5		TRDD1
	LGR6		TRDD2
	LHCGR		TRDD3
	LIFR		TRDJ1
	LTB4R		TRDJ2
	LTB4R2		TRDJ3
	LTBR		TRDJ4
	MC1R		TRDV1
	MC2R		TRDV2
	MC3R		TRDV3
	MC4R		TRGV9
	MCHR1		TRGV8
	MCHR2		TRGV5
	MET		TRGV4
	MLNR		TRGV3
	MPL		TRGV2
	MTNR1A		TRGJP2
	MTNR1B		TRGJP1
	NGFR		TRGJP
	NMBR		TRGJ2
	NPR1		TRGJ1
	NPR3		TRGC2
	NR0B1		TRGC1
	NR0B2		TRAV6
	NR1D1
	NR1D2
	NR1H2
	NR1H3
	NR1H4
	NR1I2
	NR1I3
	NR2C1
	NR2C2
	NR2E1
	NR2E3
	NR2F1
	NR2F2
	NR2F6
	NR3C1
	NR3C2
	NR4A1
	NR4A2
	NR4A3
	NR5A1
	NR5A2
	NR6A1
	NRP1
	NRP2
	OGFR
	OPRD1
	OPRK1
	OPRL1
	OPRM1
	OSMR
	OXTR
	PGR
	PGRMC2
	PLAUR
	PLXNA1
	PLXNA2
	PLXNA3
	PLXNA4
	PLXNB1
	PLXNB2
	PLXNB3
	PLXNC1
	PLXND1
	PPARA
	PPARD
	PPARG
	PRLHR
	PRLR
	PTAFR
	PTGDR
	PTGDS
	PTGER1
	PTGER2
	PTGER3
	PTGER4
	PTGFR
	PTH1R
	PTH2R
	RARA
	RARB
	RARG
	ROBO1
	ROBO2
	ROBO3
	RORA
	RORB
	RORC
	RXFP1
	RXFP2
	RXFP3
	RXRA
	RXRB
	RXRG
	S1PR1
	S1PR2
	SCTR
	SDC1
	SDC2
	SDC3
	SDC4
	SORT1
	SSTR1
	SSTR2
	SSTR5
	ST2
	TACR1
	TEK
	TGFBR1
	TGFBR2
	TGFBR3
	THRA
	THRB
	TIE1
	TNFRSF10A
	TNFRSF10B
	TNFRSF10C
	TNFRSF10D
	TNFRSF11A
	TNFRSF12A
	TNFRSF13B
	TNFRSF13C
	TNFRSF14
	TNFRSF17
	TNFRSF18
	TNFRSF19
	TNFRSF1A
	TNFRSF1B
	TNFRSF21
	TNFRSF25
	TNFRSF4
	TNFRSF6B
	TNFRSF8
	TNFRSF9
	TRHR
	TSHR
	TUBB3
	VDR
	VIPR1
	VIPR2
	XCR1
	IFNA10
	IFNA13
	IFNA14
	IFNA16
	IFNA17
	IFNA2
	IFNA21
	IFNA4
	IFNA5
	IFNA6
	IFNA7
	IFNA8
	IFNB1
	IFNE
	IFNG
	IFNK
	IFNW1
	IFNAR2
	IFNGR1
	IFNGR2
	IL11
	IL12A
	IL12B
	IL13
	IL15
	IL16
	IL17A
	IL17B
	IL17C
	IL17D
	IL17F
	IL18
	IL19
	IL1A
	IL1B
	IL1F10
	IL36RN
	IL36A
	IL37
	IL36B
	IL36G
	IL1RN
	IL2
	IL20
	IL21
	IL22
	IL23A
	IL24
	IL25
	IL26
	IL27
	IFNL2
	IFNL3
	IFNL1
	IL3
	IL31
	IL32
	IL33
	IL34
	IL4
	IL5
	IL6
	IL6ST
	IL7
	CXCL8
	IL9
	TXLNA
	IL10RA
	IL10RB
	IL11RA
	IL12RB1
	IL12RB2
	IL13RA1
	IL13RA2
	IL15RA
	IL2RB
	IL17RA
	IL17RB
	IL17RC
	IL17RD
	IL17RE
	IL18R1
	IL18RAP
	IL1R1
	IL1R2
	IL1RAP
	IL1RL1
	IL1RL2
	IL20RA
	IL20RB
	IL21R
	IL22RA1
	IL22RA2
	IL23R
	IL27RA
	IFNLR1
	IL2RA
	IL2RB
	IL2RG
	IL31RA
	IL3RA
	IL4R
	IL5RA
	IL6R
	IL7R
	CXCR1
	CXCR2
	IL9R
	ST2
	HLA-A
	HLA-B
	HLA-C
	HLA-E
	HLA-G
	KIR3DL1
	KIR3DL2
	KIR2DL1
	KIR2DL2
	KIR2DL3
	KIR2DL4
	KIR2DL5A
	KLRC1
	KLRC2
	KLRC3
	KLRD1
	PTPN6
[truncated: 484 more rows]
