# Supplementary material for: Identification of key signaling pathways and hub genes related to immune infiltration in Kawasaki disease with resistance to intravenous immunoglobulin based on weighted gene co-expression network analysis
Source: Front Mol Biosci. 2023 May 30;10:1182512. doi: 10.3389/fmolb.2023.1182512 (PMC10267737; doi:10.3389/fmolb.2023.1182512)
Supplement: Supplementary file 1 [file DataSheet2.ZIP › Supplementary Materials/Supplementary Table 3.xlsx]

## Sheet: Sheet1
WGCNA	DEIGs	Only WGCNA	Only DEIGs	WGCNA AND DEIGs
LRRC4	ADM	LRRC4	AGT	NAMPT
KCNJ15	AGT	KCNJ15	CD3G	IL1B
CEACAM3	AQP9	CEACAM3	IL7R	AQP9
FCGR2C	C5AR1	FCGR2C	PI3	PLAUR
LAMP2	CD3G	LAMP2	PRDX2	C5AR1
NAMPT	CMTM2	CFLAR	SDC3	ADM
CFLAR	CSF2RA	BCL6		TLR8
IL1B	CSF2RB	MEGF9		CXCR2
BCL6	CSF3R	MXD1		LTB4R
MEGF9	CXCR1	SH3GLB1		TLR2
MXD1	CXCR2	LILRA2		FPR1
AQP9	F2RL1	WDFY3		CMTM2
PLAUR	FOS	LILRA6		LILRB3
SH3GLB1	FPR1	EGLN1		IGF2R
LILRA2	FPR2	PILRA		PLXNC1
WDFY3	HCK	PPP1R3B		CXCR1
LILRA6	HSPA6	ZDHHC18		HSPA6
EGLN1	IGF2R	HCAR3		CSF2RA
C5AR1	IL1B	FRAT2		FPR2
PILRA	IL1R2	STX3		SLC11A1
PPP1R3B	IL7R	RNF24		IL1R2
ZDHHC18	LILRB3	RNF144B		CSF2RB
NA	LTB4R	THBD		TNFRSF10C
HCAR3	MAPK14	MIR7109///PISD		MAPK14
ADM	NAMPT	CRISPLD2		TNFRSF1A
FRAT2	OSM	KREMEN1		FOS
STX3	PI3	TECPR2		PROK2
RNF24	PLAUR	HIST1H2BE		PTAFR
RNF144B	PLXNC1	LOC100129518///SOD2		TGFA
THBD	PRDX2	FCGR2A		OSM
MIR7109///PISD	PROK2	CPQ		CSF3R
TLR8	PTAFR	SLC2A14///SLC2A3		HCK
CRISPLD2	SDC3	ETS2		F2RL1
KREMEN1	SLC11A1	FCAR		SOCS3
TECPR2	SOCS3	ALPL
CXCR2	TGFA	CHST15
HIST1H2BE	TLR2	LOC100131170
LOC100129518///SOD2	TLR8	PAQR8
FCGR2A	TNFRSF10C	FOSL2
CPQ	TNFRSF1A	RARA-AS1
SLC2A14///SLC2A3		SIGLEC5
ETS2		LILRB1
LTB4R		SIGLEC9
FCAR		PRKCD
ALPL		TBC1D1
CHST15		MGAM
LOC100131170		ACSL1
TLR2		RNF149
FPR1		NCF2
PAQR8		ZNF438
FOSL2		LINC01503
RARA-AS1		TMCC3
SIGLEC5		LOC401317///CREB5
CMTM2		GLT1D1
LILRB3		CEP19
LILRB1		NFAM1
SIGLEC9		PICALM
PRKCD		PHC2
TBC1D1		DGAT2
MGAM		FAM129A
ACSL1		LOC254896///TNFRSF10C
IGF2R		BASP1
PLXNC1		G0S2
RNF149		ITGAX
NCF2		NPL
ZNF438		LPAR2
CXCR1		MMP25
LINC01503		TLR1
TMCC3		NADK
LOC401317///CREB5		PYGL
GLT1D1		CPD
CEP19		CPPED1
NFAM1		NFIL3
PICALM		KCNJ2
PHC2		ST6GALNAC2
DGAT2		SIRPA
FAM129A		LRG1
LOC254896///TNFRSF10C		RTN3
BASP1		CREB5
G0S2		RARA
ITGAX		ABHD5
NPL		APLP2
LPAR2		SCARF1
MMP25		NCF4
TLR1		LYN
NADK		PADI2
PYGL		FCGR3B///FCGR3A
HSPA6		MANSC1
CPD		LIMK2
CPPED1		SLC6A6
NFIL3		ALOX5
KCNJ2		DIRC2
CSF2RA		SLC2A3
ST6GALNAC2		DUSP1
FPR2		RAB3D
SIRPA		QPCT
SLC11A1		CDC42EP3
LRG1		SERPINA1
RTN3		SIRPB1
CREB5		ST3GAL4-AS1
RARA		HIST1H3D///HIST1H2AD
ABHD5		TNFSF14
APLP2		FFAR2
SCARF1		ARL4C
NCF4		KRT23
LYN		TMEM45B
PADI2		ACOX1
FCGR3B///FCGR3A		GPAT3
MANSC1		SLC19A1
LIMK2		ALPK1
SLC6A6		ADGRE2
ALOX5		PDLIM7
DIRC2		KIF1B
SLC2A3		CR1
IL1R2		ITPRIP
DUSP1		DENND3
RAB3D		44621
CSF2RB		LSMEM1
QPCT		AP5B1
CDC42EP3		CKLF
TNFRSF10C		GNS
SERPINA1		DYSF
MAPK14		TLE3
SIRPB1		TLR6
ST3GAL4-AS1		SLC45A4
HIST1H3D///HIST1H2AD		HSPC102
TNFSF14		TIMP2
FFAR2		RALB
ARL4C		TSHZ3
KRT23		CASP5
TMEM45B		ZNF467
ACOX1		DHRS12
GPAT3		RFX2
TNFRSF1A		REPS2
SLC19A1		MARCKS
ALPK1		IL17RA
ADGRE2		LILRB2
PDLIM7		MBP
KIF1B		SLC43A2
CR1		SVIL
ITPRIP		SIRPD
FOS		HIST2H2AA4///HIST2H2AA3
DENND3		ANPEP
2023-03-01		LY96
LSMEM1		MRVI1
AP5B1		HIST1H2BC///HIST1H2BI///HIST1H2BE///HIST1H2BF///HIST1H2BG
CKLF		CD300A
GNS		CYP4F2///CYP4F3
DYSF		NLRP12
TLE3		CAMKK2
TLR6		GAS7
SLC45A4		SMARCD3
HSPC102		LOC101928615///FNDC3B
TIMP2		HIST1H2BH
RALB		STARD10
TSHZ3		CYP1B1
CASP5		MTF1
ZNF467		HOMER3
DHRS12		SIPA1L2
RFX2		GK
REPS2		KDM6B
MARCKS		RBM47
IL17RA		RAB11FIP1
LILRB2		ADGRG3
PROK2		ZNF516
MBP		GPR27
SLC43A2		FRAT1
SVIL		MBOAT7
SIRPD		MIR3945HG
HIST2H2AA4///HIST2H2AA3		JUNB
ANPEP		HIST1H3F///HIST1H3B///HIST1H3H///HIST1H3J///HIST1H3G///HIST1H3I///HIST1H3E///HIST1H3C///HIST1H3D///HIST1H3A///HIST1H2AD
LY96		GLIPR2
MRVI1		CYP4F2
HIST1H2BC///HIST1H2BI///HIST1H2BE///HIST1H2BF///HIST1H2BG		CD93
CD300A		APOBR
CYP4F2///CYP4F3		HAL
NLRP12		C16orf72
CAMKK2		MYADM
GAS7		NINJ1
SMARCD3		MIR4707///HAUS4
LOC101928615///FNDC3B		ITGAM
HIST1H2BH		NFE4
STARD10		MIR4271///C3orf62
CYP1B1		CEBPB
MTF1		ELL
HOMER3		LOC643072
SIPA1L2		NQO2
GK		NRBF2
KDM6B		RAB20
RBM47		AGTRAP
RAB11FIP1		TRPM6
ADGRG3		MIR6787///SLC16A3
ZNF516		LOC100507494
GPR27		VMP1
FRAT1		AIM2
MBOAT7		CD55
MIR3945HG		TBXAS1
JUNB		STAT5B
HIST1H3F///HIST1H3B///HIST1H3H///HIST1H3J///HIST1H3G///HIST1H3I///HIST1H3E///HIST1H3C///HIST1H3D///HIST1H3A///HIST1H2AD		ABCA1
GLIPR2		CYTH4
CYP4F2		VNN3
CD93		LOC101930388///LOC101928143///NUMB
APOBR		SLC36A1
HAL		MCTP2
C16orf72		PHF21A
MYADM		HPSE
NINJ1		KCNE3
MIR4707///HAUS4		OSCAR
ITGAM		ADGRE3
PTAFR		TP53I11
NFE4		DOK3
MIR4271///C3orf62		TBC1D2
CEBPB		IL10RB
ELL		ABHD2
LOC643072		H2BFS
NQO2		LST1
NRBF2		SIGLEC7
RAB20		RAB24
AGTRAP		FBXL13
TRPM6		RBP7
MIR6787///SLC16A3		LINC01127
LOC100507494		MSRB1
VMP1		VNN2
AIM2		HIST1H2BD
CD55		SBNO2
TBXAS1		MME
STAT5B		AOC3
ABCA1		IGSF6
CYTH4		SIGLEC10
VNN3		BID
LOC101930388///LOC101928143///NUMB		WLS
SLC36A1		EFHD2
MCTP2		FGR
PHF21A		IL13RA1
HPSE		AVIL
KCNE3		ARHGEF40
OSCAR		CETP
ADGRE3		TLR5
TP53I11		HCG27
DOK3		CCDC71L
TBC1D2		PANX2
IL10RB		JAML
ABHD2		C10orf54
TGFA		B4GALT5
H2BFS		KAZN
LST1		MDS2
SIGLEC7		SKAP2
RAB24		CECR6
FBXL13		PLOD1
RBP7		DMXL2
LINC01127		MIR8085///BCL3
MSRB1		BOD1L1
VNN2		LOC101927851
HIST1H2BD		ERGIC1
SBNO2		NACC2
MME		ARRB2
AOC3		ROPN1L
IGSF6		F5
OSM		PGD
SIGLEC10		KIF13A
BID		LINC01270
CSF3R		CA4
WLS		NOTCH2
EFHD2		PLIN3
FGR		HIST1H2BC
IL13RA1		FLOT1
AVIL		DOCK5
ARHGEF40		SLC16A5
CETP		HIST1H1T
TLR5		GALNT14
HCG27		PCNX1
CCDC71L		VNN1
PANX2		PLBD1
JAML		DDAH2
C10orf54		MYO1F
B4GALT5		TM6SF1
KAZN		IL10RB-AS1
HCK		FUT7
MDS2		TKT
SKAP2		NAIP
CECR6		CEBPD
PLOD1		SEMA4A
DMXL2		GK6P
MIR8085///BCL3		CLEC7A
BOD1L1		LILRA5
LOC101927851		DAPK2
ERGIC1		CXCL16
NACC2		USB1
ARRB2		ABTB1
ROPN1L		CYP1B1-AS1
F5		FMNL1
PGD		LOC101928718///FAM212B
KIF13A		ARAP3
LINC01270		IL1R1
CA4		ASPH
NOTCH2		GBAP1///GBA
PLIN3		TMCO3
HIST1H2BC		KLHL2
FLOT1		PREX1
DOCK5		ARL11
SLC16A5		IMPA2
HIST1H1T		LOC100289061
GALNT14		ASGR2
PCNX1		TDRD9
VNN1		CD58
PLBD1		IL6R
DDAH2		BST1
MYO1F		BACH1
TM6SF1		LOC100422526
IL10RB-AS1		HIST1H4D
FUT7		HSPA1L///HSPA1B///HSPA1A
TKT		SPIDR
NAIP		MOSPD2
CEBPD		TLR4
SEMA4A		FLOT2
GK6P		SDCBPP2
CLEC7A		FAM20A
LILRA5		GRB10
DAPK2		ICAM1
CXCL16		NCF1C///NCF1B///NCF1
USB1		RAB31
ABTB1		FOLR3
CYP1B1-AS1		ADAM8
FMNL1		SCML1
LOC101928718///FAM212B		FES
ARAP3		LINC00173
IL1R1		SLCO3A1
F2RL1		AGO4
ASPH		HIST2H2BE
GBAP1///GBA		REM2
TMCO3		UBE2D1
KLHL2		ST20
PREX1		GK3P
ARL11		TNNI2
IMPA2		LOC100507507
LOC100289061		FCER1G
ASGR2		LINC01410
TDRD9		NLRC4
CD58		SLC25A37
IL6R		LPCAT2
BST1		ENTPD1
BACH1		NBEAL2
LOC100422526		IFNGR1
HIST1H4D		CST7
HSPA1L///HSPA1B///HSPA1A		CDK5RAP2
SPIDR		DSE
MOSPD2		PFKFB4
TLR4		DYX1C1-CCPG1///CCPG1
FLOT2		PGS1
SDCBPP2		ALOX5AP
FAM20A		TREM1
GRB10		QSOX1
ICAM1		CEBPA
NCF1C///NCF1B///NCF1		ASAH1
RAB31		HSPA1B///HSPA1A
FOLR3		CLEC4E
ADAM8		C8orf88
SCML1		VCAN
FES		NOD2
LINC00173		PFAS
SLCO3A1		RGS2
AGO4		RRAGD
HIST2H2BE		MARCO
REM2		TYROBP
UBE2D1		ST3GAL4
ST20		STEAP4
GK3P		ST8SIA4
TNNI2		LIN7A
LOC100507507		S100A9
FCER1G		ZAK
LINC01410		PADI4
NLRC4		PFKFB3
SLC25A37		MPZL1
LPCAT2		ADAM9
ENTPD1		FCGR1CP///FCGR1B///FCGR1A
NBEAL2		MSRB2
IFNGR1		LMF1
CST7		GGT2///GGTLC1///GGTLC2///GGT1
CDK5RAP2		CTSD
DSE		ASAP1-IT2
PFKFB4		CD14
DYX1C1-CCPG1///CCPG1		B3GNT8
PGS1		SLC12A6
ALOX5AP		PBX2
TREM1		TNFRSF9
QSOX1		RBM26-AS1
CEBPA		CD300LF
ASAH1		TCF7L2
HSPA1B///HSPA1A		B3GNT5
CLEC4E		ARAP1
C8orf88		C1RL
VCAN		TPST1
NOD2		ICAM3
PFAS		STX11
RGS2		MAP3K2
RRAGD		SLC9A8
MARCO		LRRK2
TYROBP		YME1L1
ST3GAL4		FCGR1B
STEAP4		CYSTM1
ST8SIA4		S100A12
LIN7A		SH2D3C
SOCS3		CTBS
S100A9		MORF4L2
ZAK		ZNF302
PADI4		RAB27A
PFKFB3		HLX
MPZL1		CCNJL
ADAM9		IL1RN
FCGR1CP///FCGR1B///FCGR1A		BMX
MSRB2		BAZ2B
LMF1		TCIRG1
GGT2///GGTLC1///GGTLC2///GGT1		CAMK2G
CTSD		HK3
ASAP1-IT2		SLC22A4
CD14		APMAP
B3GNT8		ARHGAP26
SLC12A6		PPP4R1L
PBX2		LINC01094
TNFRSF9		IRAK3
RBM26-AS1		GRAMD1A
CD300LF		S100A8
TCF7L2		RCBTB2
B3GNT5		LOC101927974
ARAP1		POR
C1RL		CTBP2
TPST1		DNTTIP1
ICAM3		BRI3
STX11		CACNA1E
MAP3K2		SERPINB2
SLC9A8		SDHD
LRRK2		LINC01128
YME1L1		SLC25A44
FCGR1B		UPP1
CYSTM1		CD177
S100A12		BCL2A1
SH2D3C		SBF2
CTBS		LRRC25
MORF4L2		IQCE
ZNF302		EMILIN2
RAB27A		PRKAR1A
HLX		TIFA
CCNJL		HIP1
IL1RN		MACROD2
BMX		STK3
BAZ2B		GYG1
TCIRG1		IKBIP
CAMK2G		MCEMP1
HK3		AKIRIN2
SLC22A4		DHRS13
APMAP		TYMP
ARHGAP26		PLXDC2
PPP4R1L		LMNB1
LINC01094		CARD16
IRAK3		FCHO2
GRAMD1A		FAM126B
S100A8		MICAL2
RCBTB2		KCNE1
LOC101927974		NSUN7
POR		LY9
CTBP2		MKNK1
DNTTIP1		NFKBIA
BRI3		MYOM2
CACNA1E		ATP6V0D1
SERPINB2		LOC728323
SDHD		ARHGAP27
LINC01128		CASP4
SLC25A44		MIDN
UPP1		CYP4F3
CD177		CKAP4
BCL2A1		SNAP23
SBF2		TDP2
LRRC25		MBOAT2
IQCE		CCR1
EMILIN2		RAB7A
PRKAR1A		MGST1
TIFA		LOXL1
HIP1		CEP63
MACROD2		QKI
STK3		METRNL
GYG1		C9orf72
IKBIP		CYP27A1
MCEMP1		MIR21///VMP1
AKIRIN2		MAK
DHRS13		GNAQ
TYMP		LINC00266-1
PLXDC2		PYCARD
LMNB1		C8orf60
CARD16		TRIM8
FCHO2		JAK2
FAM126B		HIST1H4H
MICAL2		PNPLA1
KCNE1		LOC106146153
NSUN7		CD82
LY9		MMP9
MKNK1		FAM174A
NFKBIA		CLEC4D
MYOM2		SMIM1
ATP6V0D1		SLC15A4
LOC728323		SRGN
ARHGAP27		GAA
CASP4		PLXDC1
MIDN		LOC102606465
CYP4F3		DCHS1
CKAP4		PIK3AP1
SNAP23		ANXA3
TDP2		CNTNAP3B///CNTNAP3
MBOAT2		AGFG1
CCR1		GRIK1-AS2///BACH1
RAB7A		CACNA2D3
MGST1		SLC24A4
LOXL1		TMEM144
CEP63		RNASE4
QKI		SLC16A6
METRNL		ZNF333
C9orf72		MAPK1
CYP27A1		INSL3
MIR21///VMP1		SGK1
MAK		SLPI
GNAQ		PTPN12
LINC00266-1		KIAA1324
PYCARD		ARHGAP9
C8orf60		SLC8A1
TRIM8		CAV2
JAK2		EHBP1L1
HIST1H4H		PTPRN2
PNPLA1		WIPI1
LOC106146153		FAM49A
CD82		PECAM1
MMP9		HMOX1
FAM174A		SECTM1
CLEC4D		FGF13
SMIM1		CD63
SLC15A4		LOC645984
SRGN		TAGLN2
GAA		PPM1N
PLXDC1		IL4R
LOC102606465		PRAM1
DCHS1		RERE
PIK3AP1		GCA
ANXA3		GMIP
CNTNAP3B///CNTNAP3		GPSM3
AGFG1		CDKL5
GRIK1-AS2///BACH1		MYO10
CACNA2D3		LOC286087
SLC24A4		MAP2K6
TMEM144		JAG1
RNASE4		LACTB
SLC16A6		MCL1
ZNF333		ASGR1
MAPK1		OLAH
INSL3		NABP1
SGK1		DCBLD2
SLPI		ECHDC3
PTPN12		PRRG4
KIAA1324		CD274
ARHGAP9		SORT1
SLC8A1		SMAD1
CAV2		GPR84
EHBP1L1		FAM198B
PTPRN2		CNTNAP3B///CNTNAP3P2///CNTNAP3
WIPI1		NLRP3
FAM49A		NARF
PECAM1		VPS8
HMOX1		SOS2
SECTM1		HES1
FGF13		H2AFY
CD63		BTNL8
LOC645984		SLC37A3
TAGLN2		PDZD8
PPM1N		STAB1
IL4R		OPLAH
PRAM1		P2RX1
RERE		RTN2
GCA		ST14
GMIP		LRRC70///IPO11
GPSM3		FLT3LG
CDKL5		OAS2
MYO10		COL9A3
LOC286087		CLIP1
MAP2K6		DOCK4
JAG1		GSN
LACTB		SMPDL3A
MCL1		TRIQK
ASGR1		TMEM140
OLAH		PSTPIP2
NABP1		VDR
DCBLD2		LOC399716
ECHDC3		SERPINB1
PRRG4		ADAMTS2
CD274		ATXN1
SORT1		DSC2
SMAD1		CTSZ
GPR84		MCTP1
FAM198B		ZEB2
CNTNAP3B///CNTNAP3P2///CNTNAP3		IL18R1
NLRP3		HGF
NARF		TP53I3
VPS8		TFE3
SOS2		RIN3
HES1		TXN
H2AFY		HSDL2
BTNL8		NTNG2
SLC37A3		LOC100129550
PDZD8		RPS23
STAB1		MS4A4A
OPLAH		RC3H1
P2RX1		GNLY
RTN2		LAMP1
ST14		GPR141
LRRC70///IPO11		CTNNA1
FLT3LG		ZNF827
OAS2		VPS9D1
COL9A3		UPB1
CLIP1		SFXN5
DOCK4		N4BP2L2
GSN		PTP4A3
SMPDL3A		PLD1
TRIQK		CD9
TMEM140		IL18RAP
PSTPIP2		TNFAIP6
VDR		ADGRE1
LOC399716		S1PR3
SERPINB1		LPGAT1
ADAMTS2		PFKFB2
ATXN1		HIST1H2BJ///HIST1H2BG
DSC2		VIM
CTSZ		EPHB1
MCTP1		MILR1
ZEB2		TMEM185B
IL18R1		SLC46A2
HGF		CD163
TP53I3		SIRPB2
TFE3		GPCPD1
RIN3		NRG1
TXN		FAM118A
HSDL2		RIT1
NTNG2		FCN1
LOC100129550		SAMSN1
RPS23		FKBP5
MS4A4A		PRR14
RC3H1		SYNCRIP
GNLY		ITGA7
LAMP1		ST6GALNAC3
GPR141		KLF4
CTNNA1		ALDOA
ZNF827		GAS6
VPS9D1		FGD4
UPB1		ATP6V1A
SFXN5		PTPRC
N4BP2L2		ATP6V1C1
PTP4A3		CPEB4
PLD1		COL4A3BP
CD9		TSPAN2
IL18RAP		CMTM4
TNFAIP6		CLEC1B
ADGRE1		CD36
S1PR3		IGH
LPGAT1		ACVR1B
PFKFB2		LGALS3BP
HIST1H2BJ///HIST1H2BG		BCAT1
VIM		LOC101929368///FKBP1A
EPHB1		LRRN1
MILR1		GMFG
TMEM185B		PLSCR1
SLC46A2		TSPO
CD163		TBC1D8
SIRPB2		ANKRD28
GPCPD1		DNAJC3
NRG1		CSTA
FAM118A		KIAA1551
RIT1		SULF2
FCN1		CEACAM1
SAMSN1		HINT3
FKBP5		FLVCR2
PRR14		ACER3
SYNCRIP		SSH1
ITGA7		IGF1R
ST6GALNAC3		HOXA10-HOXA9///MIR196B///HOXA9
KLF4		FBN2
ALDOA		MIR612///NEAT1
GAS6		AFDN
FGD4		LY75-CD302///CD302///LY75
ATP6V1A		CLEC12B
PTPRC		RNF145
ATP6V1C1		CLMN
CPEB4		CNIH4
COL4A3BP		ABAT
TSPAN2		ARRDC4
CMTM4		NATD1
CLEC1B		CEACAM21
CD36		STX16
IGH		NME8
ACVR1B		COL18A1
LGALS3BP		RNF166
BCAT1		APCDD1
LOC101929368///FKBP1A		SUCNR1
LRRN1		TBL1X
GMFG		LOC102725426///MIR8071-2///MIR8071-1///IGHM///IGHG1
PLSCR1		HLA-DPA1
TSPO		IGHA2///IGHA1///IGH
TBC1D8		MIR1182///FAM89A
ANKRD28		ERICH1
DNAJC3		DACH1
CSTA		WSB1
KIAA1551		ATP9A
SULF2		SELO
CEACAM1		ADCY3
HINT3		FBXO6
FLVCR2
ACER3
SSH1
IGF1R
HOXA10-HOXA9///MIR196B///HOXA9
FBN2
MIR612///NEAT1
AFDN
LY75-CD302///CD302///LY75
CLEC12B
RNF145
CLMN
CNIH4
ABAT
ARRDC4
NATD1
CEACAM21
STX16
NME8
COL18A1
RNF166
APCDD1
SUCNR1
TBL1X
LOC102725426///MIR8071-2///MIR8071-1///IGHM///IGHG1
HLA-DPA1
IGHA2///IGHA1///IGH
MIR1182///FAM89A
ERICH1
DACH1
WSB1
ATP9A
SELO
ADCY3
FBXO6
