# Supplementary material for: Identification of key signaling pathways and hub genes related to immune infiltration in Kawasaki disease with resistance to intravenous immunoglobulin based on weighted gene co-expression network analysis
Source: Front Mol Biosci. 2023 May 30;10:1182512. doi: 10.3389/fmolb.2023.1182512 (PMC10267737; doi:10.3389/fmolb.2023.1182512)
Supplement: Supplementary file 1 [file DataSheet2.ZIP › Supplementary Materials/Supplementary Table 4.xlsx]

## Sheet: potential_drugs
gene	drug	interaction_types
TLR8	MOTOLIMOD	agonist
TLR8	RESIQUIMOD	agonist
TLR8	TELRATOLIMOD
TLR8	CHEMBL512901
CXCR1	LADARIXIN	modulator
CXCR1	REPARIXIN	allosteric modulator|modulator
CXCR1	NAVARIXIN	antagonist
CXCR1	IBUPROFEN
HCK	XL-228	inhibitor
HCK	DASATINIB	inhibitor
HCK	BOSUTINIB	inhibitor
HCK	ENMD-981693	inhibitor
HCK	HESPERADIN	inhibitor
HCK	NINTEDANIB	inhibitor
HCK	TG100-801	inhibitor
HCK	ILORASERTIB	inhibitor
HCK	PF-00562271
HCK	DORAMAPIMOD
HCK	GEFITINIB
HCK	MASITINIB
HCK	CHEMBL406845
HCK	DOVITINIB
HCK	R-406
HCK	MLN-8054
HCK	IMATINIB MESYLATE
HCK	AST-487
AQP9	UREA
AQP9	ANDROSTANOLONE
AQP9	CISPLATIN
AQP9	TESTOSTERONE
AQP9	FLUTAMIDE
FPR2	CHEMBL1289260	agonist
FPR2	CHEMBL1290139
FPR2	CHEMBL1290365
FPR2	N-FORMYLMETHIONYL-LEUCYLPHENYLALANINE
IL1R2	ANAKINRA

## Sheet: approved_drugs
gene	drug	interaction_types
CXCR1	IBUPROFEN
HCK	BOSUTINIB	inhibitor
HCK	GEFITINIB
HCK	NINTEDANIB	inhibitor
HCK	IMATINIB MESYLATE
HCK	DASATINIB	inhibitor
AQP9	UREA
AQP9	FLUTAMIDE
AQP9	CISPLATIN
AQP9	TESTOSTERONE
IL1R2	ANAKINRA
